# Supplementary material for: Consequences of intraspecific variation in seed dispersal for plant demography, communities, evolution and global change
Source: AoB Plants. 2019 Mar 21;11(4):plz016. doi: 10.1093/aobpla/plz016 (PMC6644487; doi:10.1093/aobpla/plz016)
Supplement: plz016_suppl_Supplementary_Appendix_S2 [file plz016_suppl_supplementary_appendix_s2.xlsx]

## Sheet: Sheet1
dataLevel	seedDist	species	spName
Low	69.5	CA	a) Collard Aracari
Low	48.7	CA	a) Collard Aracari
Low	114.5	CA	a) Collard Aracari
Low	14.7	CA	a) Collard Aracari
Low	127.1	CA	a) Collard Aracari
Low	49.9	CA	a) Collard Aracari
Low	44.3	CA	a) Collard Aracari
Low	47.9	CA	a) Collard Aracari
Low	119.2	CA	a) Collard Aracari
Low	116.8	CA	a) Collard Aracari
Low	177.5	CA	a) Collard Aracari
Low	48.3	CA	a) Collard Aracari
Low	16.3	CA	a) Collard Aracari
Low	54.2	CA	a) Collard Aracari
Low	65.3	CA	a) Collard Aracari
Low	29.5	CA	a) Collard Aracari
Low	58.5	CA	a) Collard Aracari
Low	14.4	CA	a) Collard Aracari
Low	118.1	CA	a) Collard Aracari
Low	65.5	CA	a) Collard Aracari
Low	58.5	CA	a) Collard Aracari
Low	69.8	CA	a) Collard Aracari
Low	37.7	CA	a) Collard Aracari
Low	44.2	CA	a) Collard Aracari
Low	54.5	CA	a) Collard Aracari
Low	42.2	CA	a) Collard Aracari
Low	110.5	CA	a) Collard Aracari
Low	61	CA	a) Collard Aracari
Low	173.6	CA	a) Collard Aracari
Low	25.3	CA	a) Collard Aracari
Low	215.9	CA	a) Collard Aracari
Low	100.5	CA	a) Collard Aracari
Low	58.7	CA	a) Collard Aracari
Low	62.3	CA	a) Collard Aracari
Low	124.3	CA	a) Collard Aracari
Low	54.4	CA	a) Collard Aracari
Low	102.9	CA	a) Collard Aracari
Low	59.9	CA	a) Collard Aracari
Low	70.6	CA	a) Collard Aracari
Low	37.9	CA	a) Collard Aracari
Low	45.3	CA	a) Collard Aracari
Low	50.6	CA	a) Collard Aracari
Low	37.7	CA	a) Collard Aracari
Low	101.2	CA	a) Collard Aracari
Low	54.6	CA	a) Collard Aracari
Low	58.3	CA	a) Collard Aracari
Low	112.3	CA	a) Collard Aracari
Low	47.3	CA	a) Collard Aracari
Low	53.4	CA	a) Collard Aracari
Low	27.8	CA	a) Collard Aracari
Low	43.7	CA	a) Collard Aracari
Low	75.9	CA	a) Collard Aracari
Low	32.1	CA	a) Collard Aracari
Low	34.5	CA	a) Collard Aracari
Low	37.6	CA	a) Collard Aracari
Low	67.8	CA	a) Collard Aracari
Low	80.5	CA	a) Collard Aracari
Low	142.7	CA	a) Collard Aracari
Low	62.3	CA	a) Collard Aracari
Low	65.9	CA	a) Collard Aracari
Low	67.7	CA	a) Collard Aracari
Low	154.5	CA	a) Collard Aracari
Low	105.9	CA	a) Collard Aracari
Low	99.1	CA	a) Collard Aracari
Low	20.7	CA	a) Collard Aracari
Low	7.5	CA	a) Collard Aracari
Low	77.3	CA	a) Collard Aracari
Low	87.3	CA	a) Collard Aracari
Low	54.1	CA	a) Collard Aracari
Low	67	CA	a) Collard Aracari
Low	106.9	CA	a) Collard Aracari
Low	63.5	CA	a) Collard Aracari
Low	86	CA	a) Collard Aracari
Low	161	CA	a) Collard Aracari
Low	52.6	CA	a) Collard Aracari
Low	41.4	CA	a) Collard Aracari
Low	121.5	CA	a) Collard Aracari
Low	79.2	CA	a) Collard Aracari
Low	75.8	CA	a) Collard Aracari
Low	39.7	CA	a) Collard Aracari
Low	61.6	CA	a) Collard Aracari
Low	18.6	CA	a) Collard Aracari
Low	24.9	CA	a) Collard Aracari
Low	38.1	CA	a) Collard Aracari
Low	18.3	CA	a) Collard Aracari
Low	36.9	CA	a) Collard Aracari
Low	25.1	CA	a) Collard Aracari
Low	129.5	CA	a) Collard Aracari
Low	41.5	CA	a) Collard Aracari
Low	123.7	CA	a) Collard Aracari
Low	13	CA	a) Collard Aracari
Low	59.4	CA	a) Collard Aracari
Low	95.5	CA	a) Collard Aracari
Low	76.5	CA	a) Collard Aracari
Low	17.9	CA	a) Collard Aracari
Low	37	CA	a) Collard Aracari
Low	38.7	CA	a) Collard Aracari
Low	51.5	CA	a) Collard Aracari
Low	52.7	CA	a) Collard Aracari
Low	66.9	CA	a) Collard Aracari
Low	145	CA	a) Collard Aracari
Low	58.9	CA	a) Collard Aracari
Low	183.4	CA	a) Collard Aracari
Low	59	CA	a) Collard Aracari
Low	44.2	CA	a) Collard Aracari
Low	42.7	CA	a) Collard Aracari
Low	50.7	CA	a) Collard Aracari
Low	76.4	CA	a) Collard Aracari
Low	13.8	CA	a) Collard Aracari
Low	115.4	CA	a) Collard Aracari
Low	63.4	CA	a) Collard Aracari
Low	41.5	CA	a) Collard Aracari
Low	82.5	CA	a) Collard Aracari
Low	44.4	CA	a) Collard Aracari
Low	82	CA	a) Collard Aracari
Low	70.9	CA	a) Collard Aracari
Low	74.6	CA	a) Collard Aracari
Low	59.4	CA	a) Collard Aracari
Low	90	CA	a) Collard Aracari
Low	41.5	CA	a) Collard Aracari
Low	163.5	CA	a) Collard Aracari
Low	45.3	CA	a) Collard Aracari
Low	59.3	CA	a) Collard Aracari
Low	86.7	CA	a) Collard Aracari
Low	50.4	CA	a) Collard Aracari
Low	27.3	CA	a) Collard Aracari
Low	29.1	CA	a) Collard Aracari
Low	50.5	CA	a) Collard Aracari
Low	125.5	CA	a) Collard Aracari
Low	56.6	CA	a) Collard Aracari
Low	46.1	CA	a) Collard Aracari
Low	6.9	CA	a) Collard Aracari
Low	24.5	CA	a) Collard Aracari
Low	59.9	CA	a) Collard Aracari
Low	84.6	CA	a) Collard Aracari
Low	112.3	CA	a) Collard Aracari
Low	66.7	CA	a) Collard Aracari
Low	118.1	CA	a) Collard Aracari
Low	25.1	CA	a) Collard Aracari
Low	44.8	CA	a) Collard Aracari
Low	60.4	CA	a) Collard Aracari
Low	72.3	CA	a) Collard Aracari
Low	76	CA	a) Collard Aracari
Low	52.1	CA	a) Collard Aracari
Low	176.6	CA	a) Collard Aracari
Low	101.9	CA	a) Collard Aracari
Low	119.5	CA	a) Collard Aracari
Low	43.1	CA	a) Collard Aracari
Low	91.2	CA	a) Collard Aracari
Low	77.2	CA	a) Collard Aracari
Low	62.3	CA	a) Collard Aracari
Low	21.3	CA	a) Collard Aracari
Low	44.3	CA	a) Collard Aracari
Low	64.3	CA	a) Collard Aracari
Low	74.9	CA	a) Collard Aracari
Low	48.7	CA	a) Collard Aracari
Low	25.9	CA	a) Collard Aracari
Low	21.3	CA	a) Collard Aracari
Low	56.2	CA	a) Collard Aracari
Low	75.8	CA	a) Collard Aracari
Low	53.1	CA	a) Collard Aracari
Low	51.2	CA	a) Collard Aracari
Low	28.9	CA	a) Collard Aracari
Low	62.3	CA	a) Collard Aracari
Low	91.9	CA	a) Collard Aracari
Low	120.9	CA	a) Collard Aracari
Low	35.7	CA	a) Collard Aracari
Low	61	CA	a) Collard Aracari
Low	114.9	CA	a) Collard Aracari
Low	74.3	CA	a) Collard Aracari
Low	123.7	CA	a) Collard Aracari
Low	33.8	CA	a) Collard Aracari
Low	60.3	CA	a) Collard Aracari
Low	35.1	CA	a) Collard Aracari
Low	184.6	CA	a) Collard Aracari
Low	90.1	CA	a) Collard Aracari
Low	57.9	CA	a) Collard Aracari
Low	62.2	CA	a) Collard Aracari
Low	62.7	CA	a) Collard Aracari
Low	22.3	CA	a) Collard Aracari
Low	91.7	CA	a) Collard Aracari
Low	43.5	CA	a) Collard Aracari
Low	76.3	CA	a) Collard Aracari
Low	62.1	CA	a) Collard Aracari
Low	93.3	CA	a) Collard Aracari
Low	60.8	CA	a) Collard Aracari
Low	38.3	CA	a) Collard Aracari
Low	27.2	CA	a) Collard Aracari
Low	112.8	CA	a) Collard Aracari
Low	56.8	CA	a) Collard Aracari
Low	74.4	CA	a) Collard Aracari
Low	95	CA	a) Collard Aracari
Low	75.3	CA	a) Collard Aracari
Low	96.1	CA	a) Collard Aracari
Low	35.1	CA	a) Collard Aracari
Low	222	CA	a) Collard Aracari
Low	96.8	CA	a) Collard Aracari
Low	19.8	CA	a) Collard Aracari
Low	49.4	CA	a) Collard Aracari
Low	106	CA	a) Collard Aracari
Low	92.3	CA	a) Collard Aracari
Low	49.2	CA	a) Collard Aracari
Low	23.7	CA	a) Collard Aracari
Low	65.9	CA	a) Collard Aracari
Low	78.9	CA	a) Collard Aracari
Low	72.5	CA	a) Collard Aracari
Low	60.7	CA	a) Collard Aracari
Low	188.3	CA	a) Collard Aracari
Low	42.4	CA	a) Collard Aracari
Low	62.2	CA	a) Collard Aracari
Low	103.3	CA	a) Collard Aracari
Low	31.5	CA	a) Collard Aracari
Low	81.1	CA	a) Collard Aracari
Low	41.9	CA	a) Collard Aracari
Low	65.5	CA	a) Collard Aracari
Low	24.2	CA	a) Collard Aracari
Low	85.1	CA	a) Collard Aracari
Low	55.1	CA	a) Collard Aracari
Low	84.5	CA	a) Collard Aracari
Low	84.8	CA	a) Collard Aracari
Low	2.7	CA	a) Collard Aracari
Low	72.2	CA	a) Collard Aracari
Low	86.9	CA	a) Collard Aracari
Low	56.4	CA	a) Collard Aracari
Low	65.1	CA	a) Collard Aracari
Low	36.5	CA	a) Collard Aracari
Low	27.9	CA	a) Collard Aracari
Low	38.7	CA	a) Collard Aracari
Low	74.5	CA	a) Collard Aracari
Low	95.9	CA	a) Collard Aracari
Low	22.6	CA	a) Collard Aracari
Low	106.7	CA	a) Collard Aracari
Low	85.6	CA	a) Collard Aracari
Low	84.4	CA	a) Collard Aracari
Low	6.5	CA	a) Collard Aracari
Low	95.9	CA	a) Collard Aracari
Low	42.2	CA	a) Collard Aracari
Low	45.8	CA	a) Collard Aracari
Low	90.7	CA	a) Collard Aracari
Low	103.7	CA	a) Collard Aracari
Low	46.9	CA	a) Collard Aracari
Low	20.5	CA	a) Collard Aracari
Low	48.3	CA	a) Collard Aracari
Low	48.5	CA	a) Collard Aracari
Low	63.2	CA	a) Collard Aracari
Low	74.9	CA	a) Collard Aracari
Low	157.3	CA	a) Collard Aracari
Low	85.8	CA	a) Collard Aracari
Low	15.9	CA	a) Collard Aracari
Low	53.1	CA	a) Collard Aracari
Low	152.2	CA	a) Collard Aracari
Low	49.9	CA	a) Collard Aracari
Low	168.9	CA	a) Collard Aracari
Low	35.5	CA	a) Collard Aracari
Low	58.3	CA	a) Collard Aracari
Low	46.7	CA	a) Collard Aracari
Low	142.9	CA	a) Collard Aracari
Low	39.9	CA	a) Collard Aracari
Low	46.1	CA	a) Collard Aracari
Low	26.9	CA	a) Collard Aracari
Low	92.3	CA	a) Collard Aracari
Low	68.7	CA	a) Collard Aracari
Low	95.1	CA	a) Collard Aracari
Low	45.6	CA	a) Collard Aracari
Low	62.5	CA	a) Collard Aracari
Low	97.6	CA	a) Collard Aracari
Low	54.1	CA	a) Collard Aracari
Low	26.2	CA	a) Collard Aracari
Low	49.5	CA	a) Collard Aracari
Low	70.6	CA	a) Collard Aracari
Low	66.3	CA	a) Collard Aracari
Low	54.8	CA	a) Collard Aracari
Low	51.8	CA	a) Collard Aracari
Low	64.3	CA	a) Collard Aracari
Low	45.4	CA	a) Collard Aracari
Low	66.8	CA	a) Collard Aracari
Low	91.4	CA	a) Collard Aracari
Low	75.9	CA	a) Collard Aracari
Low	82.2	CA	a) Collard Aracari
Low	16	CA	a) Collard Aracari
Low	37.9	CA	a) Collard Aracari
Low	18	CA	a) Collard Aracari
Low	81.7	CA	a) Collard Aracari
Low	43.1	CA	a) Collard Aracari
Low	56.3	CA	a) Collard Aracari
Low	22.5	CA	a) Collard Aracari
Low	66.9	CA	a) Collard Aracari
Low	30.8	CA	a) Collard Aracari
Low	57.6	CA	a) Collard Aracari
Low	79.4	CA	a) Collard Aracari
Low	60.5	CA	a) Collard Aracari
Low	65.4	CA	a) Collard Aracari
Low	90.1	CA	a) Collard Aracari
Low	115.1	CA	a) Collard Aracari
Low	104.7	CA	a) Collard Aracari
Low	83.5	CA	a) Collard Aracari
Low	62.3	CA	a) Collard Aracari
Low	85.7	CA	a) Collard Aracari
Low	18.8	CA	a) Collard Aracari
Low	111.3	CA	a) Collard Aracari
Low	74.7	CA	a) Collard Aracari
Low	16.9	CA	a) Collard Aracari
Low	90.7	CA	a) Collard Aracari
Low	12.7	CA	a) Collard Aracari
Low	13.2	CA	a) Collard Aracari
Low	58.4	CA	a) Collard Aracari
Low	85.7	CA	a) Collard Aracari
Low	33.5	CA	a) Collard Aracari
Low	95.5	CA	a) Collard Aracari
Low	22.1	CA	a) Collard Aracari
Low	130.8	CA	a) Collard Aracari
Low	42.7	CA	a) Collard Aracari
Low	41.3	CA	a) Collard Aracari
Low	97.1	CA	a) Collard Aracari
Low	137.1	CA	a) Collard Aracari
Low	27.5	CA	a) Collard Aracari
Low	51.5	CA	a) Collard Aracari
Low	61.9	CA	a) Collard Aracari
Low	113.5	CA	a) Collard Aracari
Low	44.5	CA	a) Collard Aracari
Low	76	CA	a) Collard Aracari
Low	44.4	CA	a) Collard Aracari
Low	59.1	CA	a) Collard Aracari
Low	109.1	CA	a) Collard Aracari
Low	60.2	CA	a) Collard Aracari
Low	24	CA	a) Collard Aracari
Low	50.1	CA	a) Collard Aracari
Low	93.6	CA	a) Collard Aracari
Low	98.7	CA	a) Collard Aracari
Low	68.1	CA	a) Collard Aracari
Low	63.7	CA	a) Collard Aracari
Low	31.8	CA	a) Collard Aracari
Low	21	CA	a) Collard Aracari
Low	135.4	CA	a) Collard Aracari
Low	62.9	CA	a) Collard Aracari
Low	70.3	CA	a) Collard Aracari
Low	73.2	CA	a) Collard Aracari
Low	104.5	CA	a) Collard Aracari
Low	181.3	CA	a) Collard Aracari
Low	87.2	CA	a) Collard Aracari
Low	43.5	CA	a) Collard Aracari
Low	85.1	CA	a) Collard Aracari
Low	119.9	CA	a) Collard Aracari
Low	103.7	CA	a) Collard Aracari
Low	26.6	CA	a) Collard Aracari
Low	47.8	CA	a) Collard Aracari
Low	23.2	CA	a) Collard Aracari
Low	46.1	CA	a) Collard Aracari
Low	121.2	CA	a) Collard Aracari
Low	62	CA	a) Collard Aracari
Low	41.5	CA	a) Collard Aracari
Low	106.2	CA	a) Collard Aracari
Low	11.7	CA	a) Collard Aracari
Low	59.5	CA	a) Collard Aracari
Low	49.7	CA	a) Collard Aracari
Low	39.4	CA	a) Collard Aracari
Low	55.9	CA	a) Collard Aracari
Low	86.9	CA	a) Collard Aracari
Low	70.4	CA	a) Collard Aracari
Low	49.3	CA	a) Collard Aracari
Low	88.5	CA	a) Collard Aracari
Low	98.1	CA	a) Collard Aracari
Low	46.8	CA	a) Collard Aracari
Low	28.7	CA	a) Collard Aracari
Low	124.4	CA	a) Collard Aracari
Low	42.1	CA	a) Collard Aracari
Low	142.5	CA	a) Collard Aracari
Low	91.9	CA	a) Collard Aracari
Low	27.7	CA	a) Collard Aracari
Low	16.8	CA	a) Collard Aracari
Low	112.6	CA	a) Collard Aracari
Low	43.3	CA	a) Collard Aracari
Low	56.9	CA	a) Collard Aracari
Low	39.2	CA	a) Collard Aracari
Low	40.7	CA	a) Collard Aracari
Low	35.2	CA	a) Collard Aracari
Low	40.5	CA	a) Collard Aracari
Low	138.7	CA	a) Collard Aracari
Low	18	CA	a) Collard Aracari
Low	43.3	CA	a) Collard Aracari
Low	45.9	CA	a) Collard Aracari
Low	73.5	CA	a) Collard Aracari
Low	65.8	CA	a) Collard Aracari
Low	98.2	CA	a) Collard Aracari
Low	79.7	CA	a) Collard Aracari
Low	90.9	CA	a) Collard Aracari
Low	54.6	CA	a) Collard Aracari
Low	123.2	CA	a) Collard Aracari
Low	71.7	CA	a) Collard Aracari
Low	90.4	CA	a) Collard Aracari
Low	40.8	CA	a) Collard Aracari
Low	75.4	CA	a) Collard Aracari
Low	57.1	CA	a) Collard Aracari
Low	72.7	CA	a) Collard Aracari
Low	21.9	CA	a) Collard Aracari
Low	42.9	CA	a) Collard Aracari
Low	75.1	CA	a) Collard Aracari
Low	63.7	CA	a) Collard Aracari
Low	49.8	CA	a) Collard Aracari
Low	33.9	CA	a) Collard Aracari
Low	76.3	CA	a) Collard Aracari
Low	42.1	CA	a) Collard Aracari
Low	50.9	CA	a) Collard Aracari
Low	36.4	CA	a) Collard Aracari
Low	59.5	CA	a) Collard Aracari
Low	96.1	CA	a) Collard Aracari
Low	44.4	CA	a) Collard Aracari
Low	98.3	CA	a) Collard Aracari
Low	47	CA	a) Collard Aracari
Low	87.4	CA	a) Collard Aracari
Low	145.2	CA	a) Collard Aracari
Low	152.7	CA	a) Collard Aracari
Low	62.5	CA	a) Collard Aracari
Low	143.1	CA	a) Collard Aracari
Low	53.8	CA	a) Collard Aracari
Low	24.7	CA	a) Collard Aracari
Low	47	CA	a) Collard Aracari
Low	33.4	CA	a) Collard Aracari
Low	39.9	CA	a) Collard Aracari
Low	44.4	CA	a) Collard Aracari
Low	77.9	CA	a) Collard Aracari
Low	78.3	CA	a) Collard Aracari
Low	51.9	CA	a) Collard Aracari
Low	56.9	CA	a) Collard Aracari
Low	146.5	CA	a) Collard Aracari
Low	62.1	CA	a) Collard Aracari
Low	60.1	CA	a) Collard Aracari
Low	159.3	CA	a) Collard Aracari
Low	78.1	CA	a) Collard Aracari
Low	27.8	CA	a) Collard Aracari
Low	55.2	CA	a) Collard Aracari
Low	50.3	CA	a) Collard Aracari
Low	27.1	CA	a) Collard Aracari
Low	136.2	CA	a) Collard Aracari
Low	125.1	CA	a) Collard Aracari
Low	66.3	CA	a) Collard Aracari
Low	99.7	CA	a) Collard Aracari
Low	86	CA	a) Collard Aracari
Low	129.5	CA	a) Collard Aracari
Low	28	CA	a) Collard Aracari
Low	64.3	CA	a) Collard Aracari
Low	70.6	CA	a) Collard Aracari
Low	75.7	CA	a) Collard Aracari
Low	70.2	CA	a) Collard Aracari
Low	199	CA	a) Collard Aracari
Low	43.2	CA	a) Collard Aracari
Low	124.7	CA	a) Collard Aracari
Low	91.9	CA	a) Collard Aracari
Low	35.7	CA	a) Collard Aracari
Low	108.1	CA	a) Collard Aracari
Low	157.3	CA	a) Collard Aracari
Low	39.9	CA	a) Collard Aracari
Low	24.7	CA	a) Collard Aracari
Low	55.5	CA	a) Collard Aracari
Low	86.3	CA	a) Collard Aracari
Low	52.9	CA	a) Collard Aracari
Low	60.5	CA	a) Collard Aracari
Low	84.5	CA	a) Collard Aracari
Low	99.5	CA	a) Collard Aracari
Low	16.5	CA	a) Collard Aracari
Low	68.1	CA	a) Collard Aracari
Low	55.8	CA	a) Collard Aracari
Low	46.3	CA	a) Collard Aracari
Low	40.5	CA	a) Collard Aracari
Low	8.2	CA	a) Collard Aracari
Low	280.5	CA	a) Collard Aracari
Low	27.6	CA	a) Collard Aracari
Low	26.9	CA	a) Collard Aracari
Low	148.9	CA	a) Collard Aracari
Low	61.4	CA	a) Collard Aracari
Low	85.4	CA	a) Collard Aracari
Low	104.7	CA	a) Collard Aracari
Low	64.8	CA	a) Collard Aracari
Low	108.1	CA	a) Collard Aracari
Low	77.9	CA	a) Collard Aracari
Low	64.3	CA	a) Collard Aracari
Low	25.9	CA	a) Collard Aracari
Low	25.9	CA	a) Collard Aracari
Low	87.9	CA	a) Collard Aracari
Low	89.9	CA	a) Collard Aracari
Low	5.5	CA	a) Collard Aracari
Low	84.1	CA	a) Collard Aracari
Low	117.4	CA	a) Collard Aracari
Low	101.4	CA	a) Collard Aracari
Low	53.1	CA	a) Collard Aracari
Low	35.1	CA	a) Collard Aracari
Low	130.3	CA	a) Collard Aracari
Low	46.5	CA	a) Collard Aracari
Low	39.1	CA	a) Collard Aracari
Low	77.7	CA	a) Collard Aracari
Low	30.6	CA	a) Collard Aracari
Low	157.6	CA	a) Collard Aracari
Low	71.3	CA	a) Collard Aracari
Low	132.3	CA	a) Collard Aracari
Low	101.1	CA	a) Collard Aracari
Low	60.2	CA	a) Collard Aracari
Low	6	CA	a) Collard Aracari
Low	83.2	CA	a) Collard Aracari
Low	174.1	CA	a) Collard Aracari
Low	17	CA	a) Collard Aracari
Low	82.6	CA	a) Collard Aracari
Low	40.5	CA	a) Collard Aracari
Low	45.5	CA	a) Collard Aracari
Low	133.9	CA	a) Collard Aracari
Low	49.7	CA	a) Collard Aracari
Low	25.5	CA	a) Collard Aracari
Low	27.2	CA	a) Collard Aracari
Low	92.1	CA	a) Collard Aracari
Low	67.9	CA	a) Collard Aracari
Low	117.4	CA	a) Collard Aracari
Low	61.9	CA	a) Collard Aracari
Low	135.6	CA	a) Collard Aracari
Low	31.3	CA	a) Collard Aracari
Low	82.2	CA	a) Collard Aracari
Low	18.9	CA	a) Collard Aracari
Low	27.3	CA	a) Collard Aracari
Low	42.1	CA	a) Collard Aracari
Low	98.3	CA	a) Collard Aracari
Low	74.1	CA	a) Collard Aracari
Low	116.9	CA	a) Collard Aracari
Low	128.1	CA	a) Collard Aracari
Low	38.5	CA	a) Collard Aracari
Low	145.5	CA	a) Collard Aracari
Low	47.6	CA	a) Collard Aracari
Low	172.9	CA	a) Collard Aracari
Low	35.1	CA	a) Collard Aracari
Low	24.8	CA	a) Collard Aracari
Low	83.1	CA	a) Collard Aracari
Low	98.3	CA	a) Collard Aracari
Low	20.1	CA	a) Collard Aracari
Low	266.4	CA	a) Collard Aracari
Low	48.1	CA	a) Collard Aracari
Low	85.3	CA	a) Collard Aracari
Low	76.4	CA	a) Collard Aracari
Low	95.3	CA	a) Collard Aracari
Low	13.4	CA	a) Collard Aracari
Low	47.3	CA	a) Collard Aracari
Low	92.1	CA	a) Collard Aracari
Low	89.7	CA	a) Collard Aracari
Low	71.9	CA	a) Collard Aracari
Low	46	CA	a) Collard Aracari
Low	58.4	CA	a) Collard Aracari
Low	273.5	CA	a) Collard Aracari
Low	96.9	CA	a) Collard Aracari
Low	69.3	CA	a) Collard Aracari
Low	22.5	CA	a) Collard Aracari
Low	51.2	CA	a) Collard Aracari
Low	132.2	CA	a) Collard Aracari
Low	113.2	CA	a) Collard Aracari
Low	106.4	CA	a) Collard Aracari
Low	44.1	CA	a) Collard Aracari
Low	78.3	CA	a) Collard Aracari
Low	43.7	CA	a) Collard Aracari
Low	114.9	CA	a) Collard Aracari
Low	57.2	CA	a) Collard Aracari
Low	29.9	CA	a) Collard Aracari
Low	71.9	CA	a) Collard Aracari
Low	25.1	CA	a) Collard Aracari
Low	69.1	CA	a) Collard Aracari
Low	47.8	CA	a) Collard Aracari
Low	54.7	CA	a) Collard Aracari
Low	32.3	CA	a) Collard Aracari
Low	13.3	CA	a) Collard Aracari
Low	90.7	CA	a) Collard Aracari
Low	73.9	CA	a) Collard Aracari
Low	74.4	CA	a) Collard Aracari
Low	81.6	CA	a) Collard Aracari
Low	163.2	CA	a) Collard Aracari
Low	46	CA	a) Collard Aracari
Low	38.2	CA	a) Collard Aracari
Low	95.7	CA	a) Collard Aracari
Low	62.9	CA	a) Collard Aracari
Low	80.8	CA	a) Collard Aracari
Low	49.7	CA	a) Collard Aracari
Low	77.6	CA	a) Collard Aracari
Low	68.8	CA	a) Collard Aracari
Low	53.7	CA	a) Collard Aracari
Low	35.8	CA	a) Collard Aracari
Low	56	CA	a) Collard Aracari
Low	78.1	CA	a) Collard Aracari
Low	68.9	CA	a) Collard Aracari
Low	50.9	CA	a) Collard Aracari
Low	40.9	CA	a) Collard Aracari
Low	100.4	CA	a) Collard Aracari
Low	37.2	CA	a) Collard Aracari
Low	69.1	CA	a) Collard Aracari
Low	40	CA	a) Collard Aracari
Low	55.7	CA	a) Collard Aracari
Low	40.1	CA	a) Collard Aracari
Low	12.1	CA	a) Collard Aracari
Low	50	CA	a) Collard Aracari
Low	100.5	CA	a) Collard Aracari
Low	188.4	CA	a) Collard Aracari
Low	59.9	CA	a) Collard Aracari
Low	62	CA	a) Collard Aracari
Low	105	CA	a) Collard Aracari
Low	81.1	CA	a) Collard Aracari
Low	15.1	CA	a) Collard Aracari
Low	83.3	CA	a) Collard Aracari
Low	42.3	CA	a) Collard Aracari
Low	81.8	CA	a) Collard Aracari
Low	107.5	CA	a) Collard Aracari
Low	38.3	CA	a) Collard Aracari
Low	62	CA	a) Collard Aracari
Low	54.5	CA	a) Collard Aracari
Low	103.5	CA	a) Collard Aracari
Low	48.1	CA	a) Collard Aracari
Low	55.3	CA	a) Collard Aracari
Low	66.5	CA	a) Collard Aracari
Low	129.3	CA	a) Collard Aracari
Low	92.3	CA	a) Collard Aracari
Low	69.9	CA	a) Collard Aracari
Low	69.3	CA	a) Collard Aracari
Low	55.4	CA	a) Collard Aracari
Low	127.9	CA	a) Collard Aracari
Low	60.1	CA	a) Collard Aracari
Low	32.9	CA	a) Collard Aracari
Low	158.6	CA	a) Collard Aracari
Low	47.7	CA	a) Collard Aracari
Low	79.7	CA	a) Collard Aracari
Low	27.5	CA	a) Collard Aracari
Low	23.7	CA	a) Collard Aracari
Low	25.4	CA	a) Collard Aracari
Low	40.7	CA	a) Collard Aracari
Low	42.7	CA	a) Collard Aracari
Low	51.3	CA	a) Collard Aracari
Low	53.7	CA	a) Collard Aracari
Low	83.9	CA	a) Collard Aracari
Low	60.5	CA	a) Collard Aracari
Low	118.8	CA	a) Collard Aracari
Low	33	CA	a) Collard Aracari
Low	8.7	CA	a) Collard Aracari
Low	57.4	CA	a) Collard Aracari
Low	161.9	CA	a) Collard Aracari
Low	41.9	CA	a) Collard Aracari
Low	53.8	CA	a) Collard Aracari
Low	49.7	CA	a) Collard Aracari
Low	149.5	CA	a) Collard Aracari
Low	58.9	CA	a) Collard Aracari
Low	38.2	CA	a) Collard Aracari
Low	123.3	CA	a) Collard Aracari
Low	175.3	CA	a) Collard Aracari
Low	35.7	CA	a) Collard Aracari
Low	3.2	CA	a) Collard Aracari
Low	91.1	CA	a) Collard Aracari
Low	102.7	CA	a) Collard Aracari
Low	56.5	CA	a) Collard Aracari
Low	154	CA	a) Collard Aracari
Low	50.4	CA	a) Collard Aracari
Low	69.5	CA	a) Collard Aracari
Low	31.9	CA	a) Collard Aracari
Low	63.2	CA	a) Collard Aracari
Low	15.1	CA	a) Collard Aracari
Low	74.1	CA	a) Collard Aracari
Low	70.3	CA	a) Collard Aracari
Low	101.2	CA	a) Collard Aracari
Low	50.3	CA	a) Collard Aracari
Low	66.9	CA	a) Collard Aracari
Low	250.9	CA	a) Collard Aracari
Low	136.6	CA	a) Collard Aracari
Low	38.5	CA	a) Collard Aracari
Low	59.1	CA	a) Collard Aracari
Low	99.6	CA	a) Collard Aracari
Low	65.9	CA	a) Collard Aracari
Low	219.3	CA	a) Collard Aracari
Low	34.5	CA	a) Collard Aracari
Low	115.9	CA	a) Collard Aracari
Low	106.5	CA	a) Collard Aracari
Low	111.4	CA	a) Collard Aracari
Low	68.4	CA	a) Collard Aracari
Low	79.5	CA	a) Collard Aracari
Low	166.1	CA	a) Collard Aracari
Low	45.1	CA	a) Collard Aracari
Low	36.3	CA	a) Collard Aracari
Low	76	CA	a) Collard Aracari
Low	41.1	CA	a) Collard Aracari
Low	126.4	CA	a) Collard Aracari
Low	78	CA	a) Collard Aracari
Low	71.4	CA	a) Collard Aracari
Low	65.3	CA	a) Collard Aracari
Low	46.9	CA	a) Collard Aracari
Low	151.7	CA	a) Collard Aracari
Low	44.5	CA	a) Collard Aracari
Low	10.5	CA	a) Collard Aracari
Low	63.7	CA	a) Collard Aracari
Low	32.1	CA	a) Collard Aracari
Low	44.6	CA	a) Collard Aracari
Low	43.7	CA	a) Collard Aracari
Low	10.8	CA	a) Collard Aracari
Low	36.4	CA	a) Collard Aracari
Low	41.5	CA	a) Collard Aracari
Low	42.9	CA	a) Collard Aracari
Low	90.4	CA	a) Collard Aracari
Low	72.5	CA	a) Collard Aracari
Low	70.2	CA	a) Collard Aracari
Low	120.3	CA	a) Collard Aracari
Low	74.1	CA	a) Collard Aracari
Low	33.3	CA	a) Collard Aracari
Low	55.9	CA	a) Collard Aracari
Low	80.8	CA	a) Collard Aracari
Low	65.9	CA	a) Collard Aracari
Low	80.9	CA	a) Collard Aracari
Low	74.6	CA	a) Collard Aracari
Low	49.4	CA	a) Collard Aracari
Low	34.6	CA	a) Collard Aracari
Low	56.1	CA	a) Collard Aracari
Low	34.7	CA	a) Collard Aracari
Low	52.5	CA	a) Collard Aracari
Low	99.9	CA	a) Collard Aracari
Low	44.2	CA	a) Collard Aracari
Low	69.7	CA	a) Collard Aracari
Low	28.1	CA	a) Collard Aracari
Low	97.5	CA	a) Collard Aracari
Low	64.3	CA	a) Collard Aracari
Low	69.6	CA	a) Collard Aracari
Low	76.6	CA	a) Collard Aracari
Low	80.3	CA	a) Collard Aracari
Low	112.5	CA	a) Collard Aracari
Low	64.3	CA	a) Collard Aracari
Low	130.3	CA	a) Collard Aracari
Low	56	CA	a) Collard Aracari
Low	116.9	CA	a) Collard Aracari
Low	71.1	CA	a) Collard Aracari
Low	55.5	CA	a) Collard Aracari
Low	51.3	CA	a) Collard Aracari
Low	28.2	CA	a) Collard Aracari
Low	22.5	CA	a) Collard Aracari
Low	97.8	CA	a) Collard Aracari
Low	21.4	CA	a) Collard Aracari
Low	85.3	CA	a) Collard Aracari
Low	64.1	CA	a) Collard Aracari
Low	61.3	CA	a) Collard Aracari
Low	42.7	CA	a) Collard Aracari
Low	110.4	CA	a) Collard Aracari
Low	47.7	CA	a) Collard Aracari
Low	34.5	CA	a) Collard Aracari
Low	34.5	CA	a) Collard Aracari
Low	16.1	CA	a) Collard Aracari
Low	51.8	CA	a) Collard Aracari
Low	50.1	CA	a) Collard Aracari
Low	85.3	CA	a) Collard Aracari
Low	45.3	CA	a) Collard Aracari
Low	34.7	CA	a) Collard Aracari
Low	99.9	CA	a) Collard Aracari
Low	111.2	CA	a) Collard Aracari
Low	12.1	CA	a) Collard Aracari
Low	60.3	CA	a) Collard Aracari
Low	24.4	CA	a) Collard Aracari
Low	39.3	CA	a) Collard Aracari
Low	97.1	CA	a) Collard Aracari
Low	105.1	CA	a) Collard Aracari
Low	43.7	CA	a) Collard Aracari
Low	50.5	CA	a) Collard Aracari
Low	59.6	CA	a) Collard Aracari
Low	59.9	CA	a) Collard Aracari
Low	88.7	CA	a) Collard Aracari
Low	63.9	CA	a) Collard Aracari
Low	64.2	CA	a) Collard Aracari
Low	35.7	CA	a) Collard Aracari
Low	28.9	CA	a) Collard Aracari
Low	94.7	CA	a) Collard Aracari
Low	37.7	CA	a) Collard Aracari
Low	36.3	CA	a) Collard Aracari
Low	138.7	CA	a) Collard Aracari
Low	85.7	CA	a) Collard Aracari
Low	63.1	CA	a) Collard Aracari
Low	100.3	CA	a) Collard Aracari
Low	63.8	CA	a) Collard Aracari
Low	38.8	CA	a) Collard Aracari
Low	49.5	CA	a) Collard Aracari
Low	61.2	CA	a) Collard Aracari
Low	82.9	CA	a) Collard Aracari
Low	42.9	CA	a) Collard Aracari
Low	21.5	CA	a) Collard Aracari
Low	32.9	CA	a) Collard Aracari
Low	75.3	CA	a) Collard Aracari
Low	169.3	CA	a) Collard Aracari
Low	67	CA	a) Collard Aracari
Low	75.1	CA	a) Collard Aracari
Low	124.1	CA	a) Collard Aracari
Low	63.8	CA	a) Collard Aracari
Low	35.4	CA	a) Collard Aracari
Low	44.5	CA	a) Collard Aracari
Low	140.9	CA	a) Collard Aracari
Low	127.6	CA	a) Collard Aracari
Low	48.9	CA	a) Collard Aracari
Low	52.7	CA	a) Collard Aracari
Low	107.5	CA	a) Collard Aracari
Low	64.8	CA	a) Collard Aracari
Low	72.4	CA	a) Collard Aracari
Low	14.9	CA	a) Collard Aracari
Low	61.9	CA	a) Collard Aracari
Low	19.9	CA	a) Collard Aracari
Low	46.5	CA	a) Collard Aracari
Low	45.3	CA	a) Collard Aracari
Low	27.4	CA	a) Collard Aracari
Low	107.1	CA	a) Collard Aracari
Low	26.3	CA	a) Collard Aracari
Low	80.8	CA	a) Collard Aracari
Low	93.5	CA	a) Collard Aracari
Low	21.7	CA	a) Collard Aracari
Low	23	CA	a) Collard Aracari
Low	40.1	CA	a) Collard Aracari
Low	194	CA	a) Collard Aracari
Low	64.3	CA	a) Collard Aracari
Low	77.3	CA	a) Collard Aracari
Low	74.8	CA	a) Collard Aracari
Low	109.7	CA	a) Collard Aracari
Low	15.7	CA	a) Collard Aracari
Low	24.7	CA	a) Collard Aracari
Low	99.5	CA	a) Collard Aracari
Low	108.5	CA	a) Collard Aracari
Low	42.3	CA	a) Collard Aracari
Low	71.1	CA	a) Collard Aracari
Low	19.1	CA	a) Collard Aracari
Low	37.1	CA	a) Collard Aracari
Low	56.5	CA	a) Collard Aracari
Low	53.4	CA	a) Collard Aracari
Low	67.7	CA	a) Collard Aracari
Low	86.4	CA	a) Collard Aracari
Low	130.3	CA	a) Collard Aracari
Low	91.6	CA	a) Collard Aracari
Low	71.1	CA	a) Collard Aracari
Low	111.5	CA	a) Collard Aracari
Low	124.4	CA	a) Collard Aracari
Low	15.7	CA	a) Collard Aracari
Low	49.4	CA	a) Collard Aracari
Low	26.3	CA	a) Collard Aracari
Low	33	CA	a) Collard Aracari
Low	97.3	CA	a) Collard Aracari
Low	27.6	CA	a) Collard Aracari
Low	40.5	CA	a) Collard Aracari
Low	108.9	CA	a) Collard Aracari
Low	113.2	CA	a) Collard Aracari
Low	159.2	CA	a) Collard Aracari
Low	134.3	CA	a) Collard Aracari
Low	126.7	CA	a) Collard Aracari
Low	42.9	CA	a) Collard Aracari
Low	172	CA	a) Collard Aracari
Low	36.8	CA	a) Collard Aracari
Low	54.2	CA	a) Collard Aracari
Low	67.7	CA	a) Collard Aracari
Low	63.5	CA	a) Collard Aracari
Low	36.2	CA	a) Collard Aracari
Low	90.5	CA	a) Collard Aracari
Low	48.7	CA	a) Collard Aracari
Low	58.7	CA	a) Collard Aracari
Low	181.4	CA	a) Collard Aracari
Low	30.5	CA	a) Collard Aracari
Low	23.9	CA	a) Collard Aracari
Low	236.7	CA	a) Collard Aracari
Low	49.1	CA	a) Collard Aracari
Low	84.7	CA	a) Collard Aracari
Low	48.6	CA	a) Collard Aracari
Low	40.1	CA	a) Collard Aracari
Low	76.1	CA	a) Collard Aracari
Low	78.4	CA	a) Collard Aracari
Low	87.1	CA	a) Collard Aracari
Low	12.7	CA	a) Collard Aracari
Low	125.9	CA	a) Collard Aracari
Low	37.9	CA	a) Collard Aracari
Low	70.7	CA	a) Collard Aracari
Low	77.7	CA	a) Collard Aracari
Low	174.3	CA	a) Collard Aracari
Low	92.6	CA	a) Collard Aracari
Low	49.7	CA	a) Collard Aracari
Low	49.1	CA	a) Collard Aracari
Low	28	CA	a) Collard Aracari
Low	84.9	CA	a) Collard Aracari
Low	99.7	CA	a) Collard Aracari
Low	24.9	CA	a) Collard Aracari
Low	115.4	CA	a) Collard Aracari
Low	89.9	CA	a) Collard Aracari
Low	40	CA	a) Collard Aracari
Low	108.6	CA	a) Collard Aracari
Low	52.6	CA	a) Collard Aracari
Low	94.9	CA	a) Collard Aracari
Low	6.3	CA	a) Collard Aracari
Low	111.8	CA	a) Collard Aracari
Low	108.8	CA	a) Collard Aracari
Low	32.6	CA	a) Collard Aracari
Low	148.5	CA	a) Collard Aracari
Low	144.3	CA	a) Collard Aracari
Low	49.7	CA	a) Collard Aracari
Low	55.3	CA	a) Collard Aracari
Low	38.9	CA	a) Collard Aracari
Low	95.8	CA	a) Collard Aracari
Low	76.3	CA	a) Collard Aracari
Low	117	CA	a) Collard Aracari
Low	67.3	CA	a) Collard Aracari
Low	54.2	CA	a) Collard Aracari
Low	66.5	CA	a) Collard Aracari
Low	21.3	CA	a) Collard Aracari
Low	45.8	CA	a) Collard Aracari
Low	56.1	CA	a) Collard Aracari
Low	85.8	CA	a) Collard Aracari
Low	5.3	CA	a) Collard Aracari
Low	35.8	CA	a) Collard Aracari
Low	58.2	CA	a) Collard Aracari
Low	77.9	CA	a) Collard Aracari
Low	64.5	CA	a) Collard Aracari
Low	62.9	CA	a) Collard Aracari
Low	79.7	CA	a) Collard Aracari
Low	33.8	CA	a) Collard Aracari
Low	40.1	CA	a) Collard Aracari
Low	35.3	CA	a) Collard Aracari
Low	72.6	CA	a) Collard Aracari
Low	33.7	CA	a) Collard Aracari
Low	37.3	CA	a) Collard Aracari
Low	81	CA	a) Collard Aracari
Low	45.5	CA	a) Collard Aracari
Low	43.9	CA	a) Collard Aracari
Low	33.9	CA	a) Collard Aracari
Low	116.2	CA	a) Collard Aracari
Low	94.8	CA	a) Collard Aracari
Low	10.1	CA	a) Collard Aracari
Low	26.3	CA	a) Collard Aracari
Low	69.8	CA	a) Collard Aracari
Low	29.3	CA	a) Collard Aracari
Low	8.7	CA	a) Collard Aracari
Low	74.4	CA	a) Collard Aracari
Low	203.9	CA	a) Collard Aracari
Low	36.9	CA	a) Collard Aracari
Low	77	CA	a) Collard Aracari
Low	33.7	CA	a) Collard Aracari
Low	80.5	CA	a) Collard Aracari
Low	82.5	CA	a) Collard Aracari
Low	17.6	CA	a) Collard Aracari
Low	13.7	CA	a) Collard Aracari
Low	102.4	CA	a) Collard Aracari
Low	31.4	CA	a) Collard Aracari
Low	72.2	CA	a) Collard Aracari
Low	68.5	CA	a) Collard Aracari
Low	27.2	CA	a) Collard Aracari
Low	97	CA	a) Collard Aracari
Low	26.3	CA	a) Collard Aracari
Low	41.5	CA	a) Collard Aracari
Low	131.9	CA	a) Collard Aracari
Low	15.9	CA	a) Collard Aracari
Low	41.2	CA	a) Collard Aracari
Low	65.4	CA	a) Collard Aracari
Low	42.2	CA	a) Collard Aracari
Low	89.6	CA	a) Collard Aracari
Low	36.4	CA	a) Collard Aracari
Low	62	CA	a) Collard Aracari
Low	6.7	CA	a) Collard Aracari
Low	72.4	CA	a) Collard Aracari
Low	55.3	CA	a) Collard Aracari
Low	45	CA	a) Collard Aracari
Low	61.1	CA	a) Collard Aracari
Low	122.5	CA	a) Collard Aracari
Low	98.5	CA	a) Collard Aracari
Low	90.8	CA	a) Collard Aracari
Low	125.2	CA	a) Collard Aracari
Low	46.2	CA	a) Collard Aracari
Low	126.2	CA	a) Collard Aracari
Low	27.2	CA	a) Collard Aracari
Low	80.3	CA	a) Collard Aracari
Low	41.8	CA	a) Collard Aracari
Low	144.5	CA	a) Collard Aracari
Low	20.9	CA	a) Collard Aracari
Low	65.5	CA	a) Collard Aracari
Low	48	CA	a) Collard Aracari
Low	66.6	CA	a) Collard Aracari
Low	53.8	CA	a) Collard Aracari
Low	90.8	CA	a) Collard Aracari
Low	45.3	CA	a) Collard Aracari
Low	69.7	CA	a) Collard Aracari
Low	54.2	CA	a) Collard Aracari
Low	49.4	CA	a) Collard Aracari
Low	16.9	CA	a) Collard Aracari
Low	74.5	CA	a) Collard Aracari
Low	18.6	CA	a) Collard Aracari
Low	83.4	CA	a) Collard Aracari
Low	109.8	CA	a) Collard Aracari
Low	29.3	CA	a) Collard Aracari
Low	41.8	CA	a) Collard Aracari
Low	48.8	CA	a) Collard Aracari
Low	60.4	CA	a) Collard Aracari
Low	116.1	CA	a) Collard Aracari
Low	91.9	CA	a) Collard Aracari
Low	52.1	CA	a) Collard Aracari
Low	315.7	CA	a) Collard Aracari
Low	36.7	CA	a) Collard Aracari
Low	5.6	CA	a) Collard Aracari
Low	89.4	CA	a) Collard Aracari
Low	98.3	CA	a) Collard Aracari
Low	90.6	CA	a) Collard Aracari
Low	94.9	CA	a) Collard Aracari
Low	56.1	CA	a) Collard Aracari
Low	100.5	CA	a) Collard Aracari
Low	35.6	CA	a) Collard Aracari
Low	48.7	CA	a) Collard Aracari
Low	90.3	CA	a) Collard Aracari
Low	97.6	CA	a) Collard Aracari
Low	50.5	CA	a) Collard Aracari
Low	113.2	CA	a) Collard Aracari
Low	72	CA	a) Collard Aracari
Low	81.2	CA	a) Collard Aracari
Low	36.7	CA	a) Collard Aracari
High	122.3	CA	a) Collard Aracari
High	93.7	CA	a) Collard Aracari
High	83.8	CA	a) Collard Aracari
High	27.9	CA	a) Collard Aracari
High	161.2	CA	a) Collard Aracari
High	43.2	CA	a) Collard Aracari
High	82.1	CA	a) Collard Aracari
High	148.7	CA	a) Collard Aracari
High	136.7	CA	a) Collard Aracari
High	75.6	CA	a) Collard Aracari
High	57.3	CA	a) Collard Aracari
High	23.7	CA	a) Collard Aracari
High	68.9	CA	a) Collard Aracari
High	22.1	CA	a) Collard Aracari
High	36.2	CA	a) Collard Aracari
High	295.8	CA	a) Collard Aracari
High	25.9	CA	a) Collard Aracari
High	58.7	CA	a) Collard Aracari
High	192.3	CA	a) Collard Aracari
High	164.5	CA	a) Collard Aracari
High	32.1	CA	a) Collard Aracari
High	38.8	CA	a) Collard Aracari
High	31.6	CA	a) Collard Aracari
High	8.4	CA	a) Collard Aracari
High	60.5	CA	a) Collard Aracari
High	70.9	CA	a) Collard Aracari
High	27.3	CA	a) Collard Aracari
High	28.1	CA	a) Collard Aracari
High	63.6	CA	a) Collard Aracari
High	96.1	CA	a) Collard Aracari
High	84.9	CA	a) Collard Aracari
High	81.5	CA	a) Collard Aracari
High	132	CA	a) Collard Aracari
High	46.7	CA	a) Collard Aracari
High	52.8	CA	a) Collard Aracari
High	60.3	CA	a) Collard Aracari
High	97.5	CA	a) Collard Aracari
High	59.4	CA	a) Collard Aracari
High	108.5	CA	a) Collard Aracari
High	60.1	CA	a) Collard Aracari
High	29.4	CA	a) Collard Aracari
High	117.8	CA	a) Collard Aracari
High	46.7	CA	a) Collard Aracari
High	7.8	CA	a) Collard Aracari
High	43.5	CA	a) Collard Aracari
High	27.2	CA	a) Collard Aracari
High	74	CA	a) Collard Aracari
High	176.8	CA	a) Collard Aracari
High	270.2	CA	a) Collard Aracari
High	22.9	CA	a) Collard Aracari
High	83.9	CA	a) Collard Aracari
High	45.6	CA	a) Collard Aracari
High	17.8	CA	a) Collard Aracari
High	91.7	CA	a) Collard Aracari
High	188.9	CA	a) Collard Aracari
High	33.9	CA	a) Collard Aracari
High	12.9	CA	a) Collard Aracari
High	243.4	CA	a) Collard Aracari
High	14.1	CA	a) Collard Aracari
High	126.2	CA	a) Collard Aracari
High	49.6	CA	a) Collard Aracari
High	34.1	CA	a) Collard Aracari
High	131.9	CA	a) Collard Aracari
High	58.9	CA	a) Collard Aracari
High	97.1	CA	a) Collard Aracari
High	131.1	CA	a) Collard Aracari
High	755.8	CA	a) Collard Aracari
High	18.5	CA	a) Collard Aracari
High	45.1	CA	a) Collard Aracari
High	72.2	CA	a) Collard Aracari
High	90.3	CA	a) Collard Aracari
High	71.3	CA	a) Collard Aracari
High	119.1	CA	a) Collard Aracari
High	37.5	CA	a) Collard Aracari
High	12.7	CA	a) Collard Aracari
High	178.5	CA	a) Collard Aracari
High	120.5	CA	a) Collard Aracari
High	34.5	CA	a) Collard Aracari
High	64.7	CA	a) Collard Aracari
High	64.7	CA	a) Collard Aracari
High	39.1	CA	a) Collard Aracari
High	93.8	CA	a) Collard Aracari
High	151.7	CA	a) Collard Aracari
High	45.5	CA	a) Collard Aracari
High	48.9	CA	a) Collard Aracari
High	108.1	CA	a) Collard Aracari
High	64.9	CA	a) Collard Aracari
High	45.7	CA	a) Collard Aracari
High	53.4	CA	a) Collard Aracari
High	142.7	CA	a) Collard Aracari
High	63	CA	a) Collard Aracari
High	15.1	CA	a) Collard Aracari
High	149.2	CA	a) Collard Aracari
High	103.7	CA	a) Collard Aracari
High	69.7	CA	a) Collard Aracari
High	225.3	CA	a) Collard Aracari
High	62.7	CA	a) Collard Aracari
High	134.9	CA	a) Collard Aracari
High	76.5	CA	a) Collard Aracari
High	211.3	CA	a) Collard Aracari
High	217.8	CA	a) Collard Aracari
High	86.7	CA	a) Collard Aracari
High	65.9	CA	a) Collard Aracari
High	12.9	CA	a) Collard Aracari
High	103.4	CA	a) Collard Aracari
High	200.3	CA	a) Collard Aracari
High	96.6	CA	a) Collard Aracari
High	182.9	CA	a) Collard Aracari
High	28.7	CA	a) Collard Aracari
High	96.8	CA	a) Collard Aracari
High	96.8	CA	a) Collard Aracari
High	72.9	CA	a) Collard Aracari
High	76.9	CA	a) Collard Aracari
High	21.5	CA	a) Collard Aracari
High	85	CA	a) Collard Aracari
High	60.4	CA	a) Collard Aracari
High	23	CA	a) Collard Aracari
High	64.8	CA	a) Collard Aracari
High	86.9	CA	a) Collard Aracari
High	89	CA	a) Collard Aracari
High	47.2	CA	a) Collard Aracari
High	91.5	CA	a) Collard Aracari
High	133.6	CA	a) Collard Aracari
High	75.5	CA	a) Collard Aracari
High	16.6	CA	a) Collard Aracari
High	17	CA	a) Collard Aracari
High	26.7	CA	a) Collard Aracari
High	74.3	CA	a) Collard Aracari
High	45.7	CA	a) Collard Aracari
High	57.9	CA	a) Collard Aracari
High	39.1	CA	a) Collard Aracari
High	239.5	CA	a) Collard Aracari
High	171.9	CA	a) Collard Aracari
High	28.4	CA	a) Collard Aracari
High	98.6	CA	a) Collard Aracari
High	112.7	CA	a) Collard Aracari
High	34.1	CA	a) Collard Aracari
High	40.7	CA	a) Collard Aracari
High	148.8	CA	a) Collard Aracari
High	51.7	CA	a) Collard Aracari
High	82.4	CA	a) Collard Aracari
High	64.1	CA	a) Collard Aracari
High	30.3	CA	a) Collard Aracari
High	97.6	CA	a) Collard Aracari
High	122	CA	a) Collard Aracari
High	124.7	CA	a) Collard Aracari
High	68.5	CA	a) Collard Aracari
High	115.1	CA	a) Collard Aracari
High	84.6	CA	a) Collard Aracari
High	60.9	CA	a) Collard Aracari
High	115.8	CA	a) Collard Aracari
High	130.8	CA	a) Collard Aracari
High	80.1	CA	a) Collard Aracari
High	221.9	CA	a) Collard Aracari
High	31	CA	a) Collard Aracari
High	65.5	CA	a) Collard Aracari
High	67.6	CA	a) Collard Aracari
High	30.1	CA	a) Collard Aracari
High	73	CA	a) Collard Aracari
High	7.7	CA	a) Collard Aracari
High	190.9	CA	a) Collard Aracari
High	49	CA	a) Collard Aracari
High	50.1	CA	a) Collard Aracari
High	60.7	CA	a) Collard Aracari
High	106.4	CA	a) Collard Aracari
High	93.4	CA	a) Collard Aracari
High	73.3	CA	a) Collard Aracari
High	432.3	CA	a) Collard Aracari
High	124.2	CA	a) Collard Aracari
High	4.5	CA	a) Collard Aracari
High	67.9	CA	a) Collard Aracari
High	79.3	CA	a) Collard Aracari
High	25	CA	a) Collard Aracari
High	54.1	CA	a) Collard Aracari
High	60.1	CA	a) Collard Aracari
High	56.9	CA	a) Collard Aracari
High	107.2	CA	a) Collard Aracari
High	73.3	CA	a) Collard Aracari
High	14.7	CA	a) Collard Aracari
High	85.1	CA	a) Collard Aracari
High	25.6	CA	a) Collard Aracari
High	37.5	CA	a) Collard Aracari
High	188.5	CA	a) Collard Aracari
High	34	CA	a) Collard Aracari
High	118.6	CA	a) Collard Aracari
High	19	CA	a) Collard Aracari
High	71.3	CA	a) Collard Aracari
High	23.5	CA	a) Collard Aracari
High	9.4	CA	a) Collard Aracari
High	140.1	CA	a) Collard Aracari
High	99.2	CA	a) Collard Aracari
High	106.5	CA	a) Collard Aracari
High	180.5	CA	a) Collard Aracari
High	135.6	CA	a) Collard Aracari
High	37.1	CA	a) Collard Aracari
High	101	CA	a) Collard Aracari
High	38.3	CA	a) Collard Aracari
High	35.7	CA	a) Collard Aracari
High	155.1	CA	a) Collard Aracari
High	34	CA	a) Collard Aracari
High	172.6	CA	a) Collard Aracari
High	54.4	CA	a) Collard Aracari
High	27.9	CA	a) Collard Aracari
High	100.6	CA	a) Collard Aracari
High	61.9	CA	a) Collard Aracari
High	71.7	CA	a) Collard Aracari
High	74.9	CA	a) Collard Aracari
High	72.3	CA	a) Collard Aracari
High	106.7	CA	a) Collard Aracari
High	27.9	CA	a) Collard Aracari
High	64.3	CA	a) Collard Aracari
High	89.4	CA	a) Collard Aracari
High	80.2	CA	a) Collard Aracari
High	157.1	CA	a) Collard Aracari
High	101.4	CA	a) Collard Aracari
High	50.9	CA	a) Collard Aracari
High	111.7	CA	a) Collard Aracari
High	51.8	CA	a) Collard Aracari
High	86.3	CA	a) Collard Aracari
High	21.5	CA	a) Collard Aracari
High	60.1	CA	a) Collard Aracari
High	232.9	CA	a) Collard Aracari
High	347.7	CA	a) Collard Aracari
High	63.9	CA	a) Collard Aracari
High	178.3	CA	a) Collard Aracari
High	57.4	CA	a) Collard Aracari
High	91.9	CA	a) Collard Aracari
High	87.2	CA	a) Collard Aracari
High	40.3	CA	a) Collard Aracari
High	58.1	CA	a) Collard Aracari
High	128.1	CA	a) Collard Aracari
High	60.3	CA	a) Collard Aracari
High	51.9	CA	a) Collard Aracari
High	10.9	CA	a) Collard Aracari
High	54.3	CA	a) Collard Aracari
High	88.7	CA	a) Collard Aracari
High	55.3	CA	a) Collard Aracari
High	76.7	CA	a) Collard Aracari
High	151.7	CA	a) Collard Aracari
High	78.4	CA	a) Collard Aracari
High	36.3	CA	a) Collard Aracari
High	114.3	CA	a) Collard Aracari
High	100.2	CA	a) Collard Aracari
High	41.7	CA	a) Collard Aracari
High	57.7	CA	a) Collard Aracari
High	35.6	CA	a) Collard Aracari
High	159.8	CA	a) Collard Aracari
High	170.3	CA	a) Collard Aracari
High	155.7	CA	a) Collard Aracari
High	9.9	CA	a) Collard Aracari
High	233.5	CA	a) Collard Aracari
High	27.5	CA	a) Collard Aracari
High	89.5	CA	a) Collard Aracari
High	91.9	CA	a) Collard Aracari
High	32.9	CA	a) Collard Aracari
High	54.8	CA	a) Collard Aracari
High	63.2	CA	a) Collard Aracari
High	72.4	CA	a) Collard Aracari
High	110.7	CA	a) Collard Aracari
High	131.9	CA	a) Collard Aracari
High	91.9	CA	a) Collard Aracari
High	8.2	CA	a) Collard Aracari
High	165.9	CA	a) Collard Aracari
High	84.9	CA	a) Collard Aracari
High	68.3	CA	a) Collard Aracari
High	130.7	CA	a) Collard Aracari
High	129.7	CA	a) Collard Aracari
High	32.5	CA	a) Collard Aracari
High	80.8	CA	a) Collard Aracari
High	76.5	CA	a) Collard Aracari
High	127.6	CA	a) Collard Aracari
High	61.4	CA	a) Collard Aracari
High	16.5	CA	a) Collard Aracari
High	104.1	CA	a) Collard Aracari
High	30.7	CA	a) Collard Aracari
High	114.5	CA	a) Collard Aracari
High	72.4	CA	a) Collard Aracari
High	79.7	CA	a) Collard Aracari
High	5.3	CA	a) Collard Aracari
High	68.7	CA	a) Collard Aracari
High	65.7	CA	a) Collard Aracari
High	41.3	CA	a) Collard Aracari
High	163.7	CA	a) Collard Aracari
High	81.9	CA	a) Collard Aracari
High	83.7	CA	a) Collard Aracari
High	28.5	CA	a) Collard Aracari
High	255.5	CA	a) Collard Aracari
High	101.7	CA	a) Collard Aracari
High	98.5	CA	a) Collard Aracari
High	81.5	CA	a) Collard Aracari
High	32.1	CA	a) Collard Aracari
High	35	CA	a) Collard Aracari
High	100.9	CA	a) Collard Aracari
High	53.7	CA	a) Collard Aracari
High	125.7	CA	a) Collard Aracari
High	119.8	CA	a) Collard Aracari
High	145.7	CA	a) Collard Aracari
High	77.7	CA	a) Collard Aracari
High	29.9	CA	a) Collard Aracari
High	113	CA	a) Collard Aracari
High	68.3	CA	a) Collard Aracari
High	162.1	CA	a) Collard Aracari
High	85.4	CA	a) Collard Aracari
High	83.3	CA	a) Collard Aracari
High	63.6	CA	a) Collard Aracari
High	56.9	CA	a) Collard Aracari
High	68.9	CA	a) Collard Aracari
High	75.8	CA	a) Collard Aracari
High	56.2	CA	a) Collard Aracari
High	136.4	CA	a) Collard Aracari
High	10.3	CA	a) Collard Aracari
High	51.1	CA	a) Collard Aracari
High	115.5	CA	a) Collard Aracari
High	41.1	CA	a) Collard Aracari
High	231	CA	a) Collard Aracari
High	30.9	CA	a) Collard Aracari
High	144.2	CA	a) Collard Aracari
High	68.1	CA	a) Collard Aracari
High	31.7	CA	a) Collard Aracari
High	198.9	CA	a) Collard Aracari
High	14.1	CA	a) Collard Aracari
High	21.5	CA	a) Collard Aracari
High	23.5	CA	a) Collard Aracari
High	52.7	CA	a) Collard Aracari
High	20.1	CA	a) Collard Aracari
High	121.4	CA	a) Collard Aracari
High	125.9	CA	a) Collard Aracari
High	38.3	CA	a) Collard Aracari
High	256.3	CA	a) Collard Aracari
High	87.1	CA	a) Collard Aracari
High	28.2	CA	a) Collard Aracari
High	71.8	CA	a) Collard Aracari
High	40.4	CA	a) Collard Aracari
High	231.2	CA	a) Collard Aracari
High	94.5	CA	a) Collard Aracari
High	196.5	CA	a) Collard Aracari
High	86.2	CA	a) Collard Aracari
High	97.1	CA	a) Collard Aracari
High	157.1	CA	a) Collard Aracari
High	26.8	CA	a) Collard Aracari
High	62.5	CA	a) Collard Aracari
High	39.8	CA	a) Collard Aracari
High	78.4	CA	a) Collard Aracari
High	32.6	CA	a) Collard Aracari
High	279.9	CA	a) Collard Aracari
High	55.1	CA	a) Collard Aracari
High	206.5	CA	a) Collard Aracari
High	13.6	CA	a) Collard Aracari
High	150.3	CA	a) Collard Aracari
High	23.2	CA	a) Collard Aracari
High	147.1	CA	a) Collard Aracari
High	55.3	CA	a) Collard Aracari
High	60.3	CA	a) Collard Aracari
High	46.5	CA	a) Collard Aracari
High	65.5	CA	a) Collard Aracari
High	25.5	CA	a) Collard Aracari
High	64.8	CA	a) Collard Aracari
High	116.3	CA	a) Collard Aracari
High	30.3	CA	a) Collard Aracari
High	179.1	CA	a) Collard Aracari
High	114.1	CA	a) Collard Aracari
High	73.8	CA	a) Collard Aracari
High	63.5	CA	a) Collard Aracari
High	166.1	CA	a) Collard Aracari
High	64.6	CA	a) Collard Aracari
High	25.7	CA	a) Collard Aracari
High	74.1	CA	a) Collard Aracari
High	38.5	CA	a) Collard Aracari
High	195.7	CA	a) Collard Aracari
High	59.3	CA	a) Collard Aracari
High	61.8	CA	a) Collard Aracari
High	30.4	CA	a) Collard Aracari
High	104.9	CA	a) Collard Aracari
High	97.1	CA	a) Collard Aracari
High	87.6	CA	a) Collard Aracari
High	55.3	CA	a) Collard Aracari
High	163.7	CA	a) Collard Aracari
High	95.9	CA	a) Collard Aracari
High	99.5	CA	a) Collard Aracari
High	118.5	CA	a) Collard Aracari
High	196.5	CA	a) Collard Aracari
High	70.5	CA	a) Collard Aracari
High	505.2	CA	a) Collard Aracari
High	62	CA	a) Collard Aracari
High	114.4	CA	a) Collard Aracari
High	52.7	CA	a) Collard Aracari
High	73.2	CA	a) Collard Aracari
High	23.1	CA	a) Collard Aracari
High	69	CA	a) Collard Aracari
High	110.6	CA	a) Collard Aracari
High	139.3	CA	a) Collard Aracari
High	31.5	CA	a) Collard Aracari
High	87.7	CA	a) Collard Aracari
High	30.1	CA	a) Collard Aracari
High	69.1	CA	a) Collard Aracari
High	89.2	CA	a) Collard Aracari
High	38.9	CA	a) Collard Aracari
High	46.8	CA	a) Collard Aracari
High	28.1	CA	a) Collard Aracari
High	41.3	CA	a) Collard Aracari
High	30.4	CA	a) Collard Aracari
High	108.8	CA	a) Collard Aracari
High	42.5	CA	a) Collard Aracari
High	12.4	CA	a) Collard Aracari
High	63.3	CA	a) Collard Aracari
High	99.7	CA	a) Collard Aracari
High	74.7	CA	a) Collard Aracari
High	76.7	CA	a) Collard Aracari
High	55.4	CA	a) Collard Aracari
High	99.8	CA	a) Collard Aracari
High	61	CA	a) Collard Aracari
High	9.3	CA	a) Collard Aracari
High	191.3	CA	a) Collard Aracari
High	83.3	CA	a) Collard Aracari
High	75.9	CA	a) Collard Aracari
High	100.9	CA	a) Collard Aracari
High	47	CA	a) Collard Aracari
High	160.9	CA	a) Collard Aracari
High	165.9	CA	a) Collard Aracari
High	85.7	CA	a) Collard Aracari
High	98.3	CA	a) Collard Aracari
High	228.1	CA	a) Collard Aracari
High	81.3	CA	a) Collard Aracari
High	93.5	CA	a) Collard Aracari
High	37.9	CA	a) Collard Aracari
High	28.7	CA	a) Collard Aracari
High	255.4	CA	a) Collard Aracari
High	73.7	CA	a) Collard Aracari
High	17.1	CA	a) Collard Aracari
High	33.7	CA	a) Collard Aracari
High	76.5	CA	a) Collard Aracari
High	76.7	CA	a) Collard Aracari
High	18.3	CA	a) Collard Aracari
High	72.1	CA	a) Collard Aracari
High	157.5	CA	a) Collard Aracari
High	61.6	CA	a) Collard Aracari
High	156.9	CA	a) Collard Aracari
High	50	CA	a) Collard Aracari
High	25.3	CA	a) Collard Aracari
High	102.7	CA	a) Collard Aracari
High	90.3	CA	a) Collard Aracari
High	48.5	CA	a) Collard Aracari
High	142.5	CA	a) Collard Aracari
High	57.6	CA	a) Collard Aracari
High	236.9	CA	a) Collard Aracari
High	75.5	CA	a) Collard Aracari
High	75.3	CA	a) Collard Aracari
High	140	CA	a) Collard Aracari
High	56.9	CA	a) Collard Aracari
High	131.5	CA	a) Collard Aracari
High	70.8	CA	a) Collard Aracari
High	273.5	CA	a) Collard Aracari
High	23.5	CA	a) Collard Aracari
High	20.1	CA	a) Collard Aracari
High	127.4	CA	a) Collard Aracari
High	53.5	CA	a) Collard Aracari
High	153.7	CA	a) Collard Aracari
High	41.9	CA	a) Collard Aracari
High	38	CA	a) Collard Aracari
High	9.8	CA	a) Collard Aracari
High	94.5	CA	a) Collard Aracari
High	119.6	CA	a) Collard Aracari
High	103.1	CA	a) Collard Aracari
High	142.6	CA	a) Collard Aracari
High	86.2	CA	a) Collard Aracari
High	68.1	CA	a) Collard Aracari
High	60.7	CA	a) Collard Aracari
High	85	CA	a) Collard Aracari
High	75.4	CA	a) Collard Aracari
High	162.5	CA	a) Collard Aracari
High	89.8	CA	a) Collard Aracari
High	46.2	CA	a) Collard Aracari
High	73.9	CA	a) Collard Aracari
High	168.8	CA	a) Collard Aracari
High	142.2	CA	a) Collard Aracari
High	29.1	CA	a) Collard Aracari
High	99.2	CA	a) Collard Aracari
High	56.3	CA	a) Collard Aracari
High	41.1	CA	a) Collard Aracari
High	178.7	CA	a) Collard Aracari
High	104.9	CA	a) Collard Aracari
High	106.5	CA	a) Collard Aracari
High	58	CA	a) Collard Aracari
High	98.7	CA	a) Collard Aracari
High	103.4	CA	a) Collard Aracari
High	83.1	CA	a) Collard Aracari
High	84.5	CA	a) Collard Aracari
High	80.8	CA	a) Collard Aracari
High	89.4	CA	a) Collard Aracari
High	101.1	CA	a) Collard Aracari
High	279	CA	a) Collard Aracari
High	38.3	CA	a) Collard Aracari
High	38.9	CA	a) Collard Aracari
High	46.7	CA	a) Collard Aracari
High	173.6	CA	a) Collard Aracari
High	49.5	CA	a) Collard Aracari
High	101.5	CA	a) Collard Aracari
High	227.6	CA	a) Collard Aracari
High	40.7	CA	a) Collard Aracari
High	104.8	CA	a) Collard Aracari
High	211.1	CA	a) Collard Aracari
High	64.7	CA	a) Collard Aracari
High	15.3	CA	a) Collard Aracari
High	64.9	CA	a) Collard Aracari
High	35.4	CA	a) Collard Aracari
High	73.4	CA	a) Collard Aracari
High	403.1	CA	a) Collard Aracari
High	134.1	CA	a) Collard Aracari
High	58.8	CA	a) Collard Aracari
High	330.2	CA	a) Collard Aracari
High	61.2	CA	a) Collard Aracari
High	68.8	CA	a) Collard Aracari
High	65.9	CA	a) Collard Aracari
High	21.8	CA	a) Collard Aracari
High	71.5	CA	a) Collard Aracari
High	13.4	CA	a) Collard Aracari
High	115.9	CA	a) Collard Aracari
High	86.1	CA	a) Collard Aracari
High	138.5	CA	a) Collard Aracari
High	53.9	CA	a) Collard Aracari
High	221.3	CA	a) Collard Aracari
High	70.8	CA	a) Collard Aracari
High	53.6	CA	a) Collard Aracari
High	159.5	CA	a) Collard Aracari
High	91	CA	a) Collard Aracari
High	96.6	CA	a) Collard Aracari
High	88.8	CA	a) Collard Aracari
High	22.7	CA	a) Collard Aracari
High	9.5	CA	a) Collard Aracari
High	159.9	CA	a) Collard Aracari
High	75	CA	a) Collard Aracari
High	6	CA	a) Collard Aracari
High	54.6	CA	a) Collard Aracari
High	26.5	CA	a) Collard Aracari
High	51.3	CA	a) Collard Aracari
High	161.9	CA	a) Collard Aracari
High	87.9	CA	a) Collard Aracari
High	69.5	CA	a) Collard Aracari
High	177.4	CA	a) Collard Aracari
High	47.3	CA	a) Collard Aracari
High	94	CA	a) Collard Aracari
High	114.4	CA	a) Collard Aracari
High	91.4	CA	a) Collard Aracari
High	192.9	CA	a) Collard Aracari
High	59.6	CA	a) Collard Aracari
High	52.9	CA	a) Collard Aracari
High	65.3	CA	a) Collard Aracari
High	49.3	CA	a) Collard Aracari
High	106.8	CA	a) Collard Aracari
High	110.7	CA	a) Collard Aracari
High	85.6	CA	a) Collard Aracari
High	84.7	CA	a) Collard Aracari
High	20.8	CA	a) Collard Aracari
High	58.8	CA	a) Collard Aracari
High	96.9	CA	a) Collard Aracari
High	125.8	CA	a) Collard Aracari
High	138	CA	a) Collard Aracari
High	137.5	CA	a) Collard Aracari
High	58.8	CA	a) Collard Aracari
High	211.7	CA	a) Collard Aracari
High	76.1	CA	a) Collard Aracari
High	10.1	CA	a) Collard Aracari
High	40.6	CA	a) Collard Aracari
High	62.9	CA	a) Collard Aracari
High	87.7	CA	a) Collard Aracari
High	38.8	CA	a) Collard Aracari
High	56.2	CA	a) Collard Aracari
High	56.8	CA	a) Collard Aracari
High	133.5	CA	a) Collard Aracari
High	84.1	CA	a) Collard Aracari
High	73.5	CA	a) Collard Aracari
High	50.8	CA	a) Collard Aracari
High	41.1	CA	a) Collard Aracari
High	49.7	CA	a) Collard Aracari
High	22.9	CA	a) Collard Aracari
High	74.8	CA	a) Collard Aracari
High	81.5	CA	a) Collard Aracari
High	62.7	CA	a) Collard Aracari
High	284	CA	a) Collard Aracari
High	309	CA	a) Collard Aracari
High	38.3	CA	a) Collard Aracari
High	296.9	CA	a) Collard Aracari
High	39.7	CA	a) Collard Aracari
High	105.8	CA	a) Collard Aracari
High	85.5	CA	a) Collard Aracari
High	32.2	CA	a) Collard Aracari
High	48.9	CA	a) Collard Aracari
High	28.3	CA	a) Collard Aracari
High	94.5	CA	a) Collard Aracari
High	55.5	CA	a) Collard Aracari
High	80.1	CA	a) Collard Aracari
High	80.1	CA	a) Collard Aracari
High	39.7	CA	a) Collard Aracari
High	21.1	CA	a) Collard Aracari
High	175.9	CA	a) Collard Aracari
High	251.9	CA	a) Collard Aracari
High	42.8	CA	a) Collard Aracari
High	30.3	CA	a) Collard Aracari
High	116.5	CA	a) Collard Aracari
High	11.5	CA	a) Collard Aracari
High	29.3	CA	a) Collard Aracari
High	40.7	CA	a) Collard Aracari
High	12.4	CA	a) Collard Aracari
High	113.2	CA	a) Collard Aracari
High	64.9	CA	a) Collard Aracari
High	143.9	CA	a) Collard Aracari
High	162.7	CA	a) Collard Aracari
High	50.5	CA	a) Collard Aracari
High	66.9	CA	a) Collard Aracari
High	66.1	CA	a) Collard Aracari
High	62.9	CA	a) Collard Aracari
High	20.8	CA	a) Collard Aracari
High	51.5	CA	a) Collard Aracari
High	52	CA	a) Collard Aracari
High	66.9	CA	a) Collard Aracari
High	103	CA	a) Collard Aracari
High	135.7	CA	a) Collard Aracari
High	130.9	CA	a) Collard Aracari
High	16.8	CA	a) Collard Aracari
High	187.1	CA	a) Collard Aracari
High	70.5	CA	a) Collard Aracari
High	19.8	CA	a) Collard Aracari
High	53	CA	a) Collard Aracari
High	102.7	CA	a) Collard Aracari
High	43.5	CA	a) Collard Aracari
High	25.7	CA	a) Collard Aracari
High	63.6	CA	a) Collard Aracari
High	36.7	CA	a) Collard Aracari
High	155.9	CA	a) Collard Aracari
High	56.3	CA	a) Collard Aracari
High	109.5	CA	a) Collard Aracari
High	85.7	CA	a) Collard Aracari
High	18.6	CA	a) Collard Aracari
High	33.7	CA	a) Collard Aracari
High	44.3	CA	a) Collard Aracari
High	58.5	CA	a) Collard Aracari
High	158.4	CA	a) Collard Aracari
High	54.8	CA	a) Collard Aracari
High	51.1	CA	a) Collard Aracari
High	177.6	CA	a) Collard Aracari
High	289	CA	a) Collard Aracari
High	83.3	CA	a) Collard Aracari
High	91.3	CA	a) Collard Aracari
High	135.6	CA	a) Collard Aracari
High	202	CA	a) Collard Aracari
High	112.7	CA	a) Collard Aracari
High	44.8	CA	a) Collard Aracari
High	157.1	CA	a) Collard Aracari
High	58.4	CA	a) Collard Aracari
High	51.2	CA	a) Collard Aracari
High	30.8	CA	a) Collard Aracari
High	26.5	CA	a) Collard Aracari
High	101.9	CA	a) Collard Aracari
High	207.8	CA	a) Collard Aracari
High	68.5	CA	a) Collard Aracari
High	71.8	CA	a) Collard Aracari
High	151.5	CA	a) Collard Aracari
High	57.7	CA	a) Collard Aracari
High	151.3	CA	a) Collard Aracari
High	161.9	CA	a) Collard Aracari
High	35.5	CA	a) Collard Aracari
High	61.9	CA	a) Collard Aracari
High	87.6	CA	a) Collard Aracari
High	42.8	CA	a) Collard Aracari
High	64.5	CA	a) Collard Aracari
High	201	CA	a) Collard Aracari
High	80.1	CA	a) Collard Aracari
High	70.3	CA	a) Collard Aracari
High	55.6	CA	a) Collard Aracari
High	47.7	CA	a) Collard Aracari
High	53.1	CA	a) Collard Aracari
High	106.5	CA	a) Collard Aracari
High	15	CA	a) Collard Aracari
High	117.3	CA	a) Collard Aracari
High	40.5	CA	a) Collard Aracari
High	80.3	CA	a) Collard Aracari
High	109.5	CA	a) Collard Aracari
High	89.9	CA	a) Collard Aracari
High	59.5	CA	a) Collard Aracari
High	101.3	CA	a) Collard Aracari
High	50.1	CA	a) Collard Aracari
High	89.3	CA	a) Collard Aracari
High	38.4	CA	a) Collard Aracari
High	115.3	CA	a) Collard Aracari
High	106.5	CA	a) Collard Aracari
High	126.1	CA	a) Collard Aracari
High	203.1	CA	a) Collard Aracari
High	81.5	CA	a) Collard Aracari
High	80.1	CA	a) Collard Aracari
High	92.9	CA	a) Collard Aracari
High	63.7	CA	a) Collard Aracari
High	32.1	CA	a) Collard Aracari
High	57.1	CA	a) Collard Aracari
High	101.3	CA	a) Collard Aracari
High	106.2	CA	a) Collard Aracari
High	115.9	CA	a) Collard Aracari
High	31.9	CA	a) Collard Aracari
High	31.4	CA	a) Collard Aracari
High	16.5	CA	a) Collard Aracari
High	140.7	CA	a) Collard Aracari
High	57.1	CA	a) Collard Aracari
High	41.8	CA	a) Collard Aracari
High	63	CA	a) Collard Aracari
High	93.6	CA	a) Collard Aracari
High	31.1	CA	a) Collard Aracari
High	165.5	CA	a) Collard Aracari
High	58.2	CA	a) Collard Aracari
High	58.2	CA	a) Collard Aracari
High	86.1	CA	a) Collard Aracari
High	115.8	CA	a) Collard Aracari
High	231.9	CA	a) Collard Aracari
High	120.5	CA	a) Collard Aracari
High	105.1	CA	a) Collard Aracari
High	28	CA	a) Collard Aracari
High	227.5	CA	a) Collard Aracari
High	15.9	CA	a) Collard Aracari
High	17.7	CA	a) Collard Aracari
High	82.2	CA	a) Collard Aracari
High	236.5	CA	a) Collard Aracari
High	116	CA	a) Collard Aracari
High	50.3	CA	a) Collard Aracari
High	48.5	CA	a) Collard Aracari
High	110.7	CA	a) Collard Aracari
High	31.2	CA	a) Collard Aracari
High	32.2	CA	a) Collard Aracari
High	58.1	CA	a) Collard Aracari
High	57.3	CA	a) Collard Aracari
High	102.1	CA	a) Collard Aracari
High	61.7	CA	a) Collard Aracari
High	52.2	CA	a) Collard Aracari
High	121.6	CA	a) Collard Aracari
High	121.3	CA	a) Collard Aracari
High	96.7	CA	a) Collard Aracari
High	49.3	CA	a) Collard Aracari
High	32.7	CA	a) Collard Aracari
High	32.9	CA	a) Collard Aracari
High	65.4	CA	a) Collard Aracari
High	75.7	CA	a) Collard Aracari
High	39.9	CA	a) Collard Aracari
High	86.1	CA	a) Collard Aracari
High	8.3	CA	a) Collard Aracari
High	24.5	CA	a) Collard Aracari
High	98.1	CA	a) Collard Aracari
High	121	CA	a) Collard Aracari
High	80	CA	a) Collard Aracari
High	49.5	CA	a) Collard Aracari
High	33.9	CA	a) Collard Aracari
High	130.3	CA	a) Collard Aracari
High	307.1	CA	a) Collard Aracari
High	221.5	CA	a) Collard Aracari
High	63.7	CA	a) Collard Aracari
High	30.6	CA	a) Collard Aracari
High	112.3	CA	a) Collard Aracari
High	324.7	CA	a) Collard Aracari
High	91.3	CA	a) Collard Aracari
High	74.5	CA	a) Collard Aracari
High	36.2	CA	a) Collard Aracari
High	43.9	CA	a) Collard Aracari
High	59.1	CA	a) Collard Aracari
High	108.8	CA	a) Collard Aracari
High	76.6	CA	a) Collard Aracari
High	86.4	CA	a) Collard Aracari
High	100.5	CA	a) Collard Aracari
High	54.4	CA	a) Collard Aracari
High	91.2	CA	a) Collard Aracari
High	65.8	CA	a) Collard Aracari
High	61.9	CA	a) Collard Aracari
High	65	CA	a) Collard Aracari
High	109.9	CA	a) Collard Aracari
High	222.9	CA	a) Collard Aracari
High	105.4	CA	a) Collard Aracari
High	142.1	CA	a) Collard Aracari
High	31.2	CA	a) Collard Aracari
High	171.6	CA	a) Collard Aracari
High	58.1	CA	a) Collard Aracari
High	144.1	CA	a) Collard Aracari
High	105.8	CA	a) Collard Aracari
High	199.7	CA	a) Collard Aracari
High	95.2	CA	a) Collard Aracari
High	192.3	CA	a) Collard Aracari
High	68.8	CA	a) Collard Aracari
High	23.8	CA	a) Collard Aracari
High	98.9	CA	a) Collard Aracari
High	76.9	CA	a) Collard Aracari
High	33.3	CA	a) Collard Aracari
High	460.3	CA	a) Collard Aracari
High	13.2	CA	a) Collard Aracari
High	89.5	CA	a) Collard Aracari
High	50.2	CA	a) Collard Aracari
High	43.1	CA	a) Collard Aracari
High	25.3	CA	a) Collard Aracari
High	156.2	CA	a) Collard Aracari
High	55.5	CA	a) Collard Aracari
High	94.5	CA	a) Collard Aracari
High	347.2	CA	a) Collard Aracari
High	71.8	CA	a) Collard Aracari
High	128.6	CA	a) Collard Aracari
High	64.6	CA	a) Collard Aracari
High	56	CA	a) Collard Aracari
High	21.9	CA	a) Collard Aracari
High	32.5	CA	a) Collard Aracari
High	78.7	CA	a) Collard Aracari
High	299.8	CA	a) Collard Aracari
High	190.6	CA	a) Collard Aracari
High	55.3	CA	a) Collard Aracari
High	36.2	CA	a) Collard Aracari
High	104.9	CA	a) Collard Aracari
High	59.7	CA	a) Collard Aracari
High	63.5	CA	a) Collard Aracari
High	125.1	CA	a) Collard Aracari
High	324.1	CA	a) Collard Aracari
High	95.9	CA	a) Collard Aracari
High	38.1	CA	a) Collard Aracari
High	131.5	CA	a) Collard Aracari
High	60.9	CA	a) Collard Aracari
High	80.8	CA	a) Collard Aracari
High	78.1	CA	a) Collard Aracari
High	45.6	CA	a) Collard Aracari
High	227.1	CA	a) Collard Aracari
High	15.3	CA	a) Collard Aracari
High	61.2	CA	a) Collard Aracari
High	129.7	CA	a) Collard Aracari
High	131.4	CA	a) Collard Aracari
High	24.7	CA	a) Collard Aracari
High	161.8	CA	a) Collard Aracari
High	64.3	CA	a) Collard Aracari
High	15.7	CA	a) Collard Aracari
High	131.3	CA	a) Collard Aracari
High	82.5	CA	a) Collard Aracari
High	260.5	CA	a) Collard Aracari
High	77.2	CA	a) Collard Aracari
High	52.1	CA	a) Collard Aracari
High	190.7	CA	a) Collard Aracari
High	39.1	CA	a) Collard Aracari
High	142.7	CA	a) Collard Aracari
High	24.6	CA	a) Collard Aracari
High	154.3	CA	a) Collard Aracari
High	94.1	CA	a) Collard Aracari
High	37.6	CA	a) Collard Aracari
High	72.3	CA	a) Collard Aracari
High	42	CA	a) Collard Aracari
High	117.3	CA	a) Collard Aracari
High	79.4	CA	a) Collard Aracari
High	193.5	CA	a) Collard Aracari
High	48.9	CA	a) Collard Aracari
High	155.1	CA	a) Collard Aracari
High	110.7	CA	a) Collard Aracari
High	222.2	CA	a) Collard Aracari
High	102.5	CA	a) Collard Aracari
High	81	CA	a) Collard Aracari
High	19.8	CA	a) Collard Aracari
High	39.5	CA	a) Collard Aracari
High	170.9	CA	a) Collard Aracari
High	182.9	CA	a) Collard Aracari
High	154.5	CA	a) Collard Aracari
High	165.3	CA	a) Collard Aracari
High	78	CA	a) Collard Aracari
High	112.1	CA	a) Collard Aracari
High	48.5	CA	a) Collard Aracari
High	73.3	CA	a) Collard Aracari
High	22.8	CA	a) Collard Aracari
High	45.9	CA	a) Collard Aracari
High	112.4	CA	a) Collard Aracari
High	163.7	CA	a) Collard Aracari
High	64.2	CA	a) Collard Aracari
High	33.3	CA	a) Collard Aracari
High	254.5	CA	a) Collard Aracari
High	152.5	CA	a) Collard Aracari
High	90.1	CA	a) Collard Aracari
High	47.1	CA	a) Collard Aracari
High	95.4	CA	a) Collard Aracari
High	45.9	CA	a) Collard Aracari
High	48.7	CA	a) Collard Aracari
High	117	CA	a) Collard Aracari
High	88.8	CA	a) Collard Aracari
High	22.7	CA	a) Collard Aracari
High	131	CA	a) Collard Aracari
High	18.8	CA	a) Collard Aracari
High	104.4	CA	a) Collard Aracari
High	76	CA	a) Collard Aracari
High	67.1	CA	a) Collard Aracari
High	76.9	CA	a) Collard Aracari
High	108.9	CA	a) Collard Aracari
High	40.4	CA	a) Collard Aracari
High	94.3	CA	a) Collard Aracari
High	91.9	CA	a) Collard Aracari
High	145.5	CA	a) Collard Aracari
High	224.4	CA	a) Collard Aracari
High	48.5	CA	a) Collard Aracari
High	53.3	CA	a) Collard Aracari
High	178.1	CA	a) Collard Aracari
High	87.7	CA	a) Collard Aracari
High	117.5	CA	a) Collard Aracari
High	121.2	CA	a) Collard Aracari
High	252.5	CA	a) Collard Aracari
High	47.7	CA	a) Collard Aracari
High	285.9	CA	a) Collard Aracari
High	71.6	CA	a) Collard Aracari
High	12	CA	a) Collard Aracari
High	68.3	CA	a) Collard Aracari
High	42	CA	a) Collard Aracari
High	116.6	CA	a) Collard Aracari
High	68.8	CA	a) Collard Aracari
High	84.7	CA	a) Collard Aracari
High	37.3	CA	a) Collard Aracari
High	19.4	CA	a) Collard Aracari
High	214.1	CA	a) Collard Aracari
High	32.5	CA	a) Collard Aracari
High	246.7	CA	a) Collard Aracari
High	236.6	CA	a) Collard Aracari
High	72.2	CA	a) Collard Aracari
High	102.4	CA	a) Collard Aracari
High	67.9	CA	a) Collard Aracari
High	161.7	CA	a) Collard Aracari
High	98.4	CA	a) Collard Aracari
High	126.7	CA	a) Collard Aracari
High	156.5	CA	a) Collard Aracari
High	60.2	CA	a) Collard Aracari
High	115.1	CA	a) Collard Aracari
High	57.1	CA	a) Collard Aracari
High	96.4	CA	a) Collard Aracari
High	65.1	CA	a) Collard Aracari
High	65.1	CA	a) Collard Aracari
High	132.1	CA	a) Collard Aracari
High	39.7	CA	a) Collard Aracari
High	175.3	CA	a) Collard Aracari
High	87	CA	a) Collard Aracari
High	58.9	CA	a) Collard Aracari
High	134.4	CA	a) Collard Aracari
High	79.1	CA	a) Collard Aracari
High	77.4	CA	a) Collard Aracari
High	72.1	CA	a) Collard Aracari
High	186.9	CA	a) Collard Aracari
High	127.1	CA	a) Collard Aracari
High	49.5	CA	a) Collard Aracari
High	352.7	CA	a) Collard Aracari
High	137.3	CA	a) Collard Aracari
High	59.9	CA	a) Collard Aracari
High	112.9	CA	a) Collard Aracari
High	120.1	CA	a) Collard Aracari
High	102.1	CA	a) Collard Aracari
High	128.8	CA	a) Collard Aracari
High	64.1	CA	a) Collard Aracari
High	187.8	CA	a) Collard Aracari
High	119.5	CA	a) Collard Aracari
High	101.9	CA	a) Collard Aracari
High	29.7	CA	a) Collard Aracari
High	46.4	CA	a) Collard Aracari
High	130.6	CA	a) Collard Aracari
High	79.9	CA	a) Collard Aracari
High	93.8	CA	a) Collard Aracari
High	78.2	CA	a) Collard Aracari
High	21.5	CA	a) Collard Aracari
High	124.8	CA	a) Collard Aracari
High	87.9	CA	a) Collard Aracari
High	171.9	CA	a) Collard Aracari
High	203.9	CA	a) Collard Aracari
High	68.2	CA	a) Collard Aracari
High	27.5	CA	a) Collard Aracari
High	94.8	CA	a) Collard Aracari
High	57	CA	a) Collard Aracari
High	42.6	CA	a) Collard Aracari
High	48.5	CA	a) Collard Aracari
High	54.3	CA	a) Collard Aracari
High	68.9	CA	a) Collard Aracari
High	12.9	CA	a) Collard Aracari
High	39.5	CA	a) Collard Aracari
High	96.6	CA	a) Collard Aracari
High	37.9	CA	a) Collard Aracari
High	75.2	CA	a) Collard Aracari
High	78.8	CA	a) Collard Aracari
High	20.3	CA	a) Collard Aracari
High	102.5	CA	a) Collard Aracari
High	133.8	CA	a) Collard Aracari
High	82.4	CA	a) Collard Aracari
High	264.5	CA	a) Collard Aracari
High	53.8	CA	a) Collard Aracari
High	42.7	CA	a) Collard Aracari
High	76.1	CA	a) Collard Aracari
High	256.5	CA	a) Collard Aracari
High	568.9	CA	a) Collard Aracari
High	24.2	CA	a) Collard Aracari
High	98.2	CA	a) Collard Aracari
High	91.7	CA	a) Collard Aracari
High	40.9	CA	a) Collard Aracari
High	173.1	CA	a) Collard Aracari
High	23.8	CA	a) Collard Aracari
High	31	CA	a) Collard Aracari
High	105.4	CA	a) Collard Aracari
High	56.3	CA	a) Collard Aracari
High	63.6	CA	a) Collard Aracari
High	28.5	CA	a) Collard Aracari
High	89.7	CA	a) Collard Aracari
High	63.7	CA	a) Collard Aracari
High	252.6	CA	a) Collard Aracari
High	84.8	CA	a) Collard Aracari
High	73.9	CA	a) Collard Aracari
High	89	CA	a) Collard Aracari
High	26.7	CA	a) Collard Aracari
[truncated: 10,801 more rows]
