# Supplementary material for: Consequences of intraspecific variation in seed dispersal for plant demography, communities, evolution and global change
Source: AoB Plants. 2019 Mar 21;11(4):plz016. doi: 10.1093/aobpla/plz016 (PMC6644487; doi:10.1093/aobpla/plz016)
Supplement: plz016_suppl_Supplementary_Appendix_S3 [file plz016_suppl_supplementary_appendix_s3.xlsx]

## Sheet: Box2a
y2	x2	X0	ss
0	0	0	0.505785
0.00239428	0.040404	0	0.482943
0.0162958	0.0808081	0	0.426175
0.0467907	0.121212	0	0.93474
0.0943598	0.161616	0	0.574486
0.156794	0.20202	0	0.766482
0.230506	0.242424	0	0.55838
0.311411	0.282828	0	1.08124
0.395477	0.323232	0	1.39441
0.47906	0.363636	0	0.700972
0.559079	0.40404	0	0.712056
0.633085	0.444444	0	0.127911
0.69926	0.484848	0	1.47785
0.756373	0.525253	0	1.03332
0.803713	0.565657	0	0.629335
0.841011	0.606061	0	2.12611
0.868358	0.646465	0	0.403775
0.886129	0.686869	0	1.30249
0.894908	0.727273	0	0.70303
0.895432	0.767677	0	1.99246
0.888532	0.808081	0	2.27155
0.875088	0.848485	0	1.15325
0.855998	0.888889	0	1.53283
0.832146	0.929293	0	0.600329
0.804379	0.969697	0	0.747144
0.773496	1.0101	0	0.312172
0.740234	1.05051	0	1.4538
0.705263	1.09091	0	1.47496
0.669183	1.13131	0	0.962789
0.632522	1.17172	0	1.09574
0.59574	1.21212	0	0.761762
0.559228	1.25253	0	1.99177
0.523317	1.29293	0	1.19036
0.488279	1.33333	0	2.0539
0.454332	1.37374	0	0.737956
0.42165	1.41414	0	0.521453
0.390361	1.45455	0	0.404143
0.360558	1.49495	0	0.791775
0.332301	1.53535	0	0.631791
0.305623	1.57576	0	0.821073
0.280532	1.61616	0	1.95772
0.257019	1.65657	0	1.34169
0.235057	1.69697	0	0.396294
0.214606	1.73737	0	0.238489
0.195616	1.77778	0	1.52882
0.178031	1.81818	0	1.23156
0.161786	1.85859	0	0.652815
0.146816	1.89899	0	0.533507
0.13305	1.93939	0	1.91666
0.120418	1.9798	0	1.08653
0.108849	2.0202	0	1.35063
0.098273	2.06061	0	0.759975
0.0886227	2.10101	0	1.03638
0.0798313	2.14141	0	0.809998
0.0718353	2.18182	0	0.660359
0.0645737	2.22222	0	0.502166
0.0579886	2.26263	0	0.753803
0.0520253	2.30303	0	1.43651
0.0466321	2.34343	0	0.339778
0.0417607	2.38384	0	1.78374
0.037366	2.42424	0	1.23364
0.0334059	2.46465	0	1.06597
0.0298414	2.50505	0	2.0377
0.0266365	2.54545	0	0.921237
0.0237578	2.58586	0	0.380133
0.0211747	2.62626	0	0.746918
0.0188591	2.66667	0	0.440789
0.0167851	2.70707	0	1.78359
0.0149292	2.74747	0	1.83793
0.0132699	2.78788	0	0.408977
0.0117876	2.82828	0	1.21647
0.0104645	2.86869	0	0.336665
0.00928436	2.90909	0	2.03135
0.00823255	2.94949	0	0.87858
0.00729578	2.9899	0	0.525278
0.00646207	3.0303	0	0.428434
0.00572057	3.07071	0	1.00113
0.00506153	3.11111	0	0.734186
0.00447615	3.15152	0	0.534018
0.00395651	3.19192	0	2.09504
0.00349553	3.23232	0	1.36982
0.0030868	3.27273	0	2.06665
0.00272462	3.31313	0	0.689018
0.00240386	3.35354	0	0.538086
0.00211994	3.39394	0	0.761753
0.00186876	3.43434	0	1.43734
0.00164666	3.47475	0	0.846908
0.00145036	3.51515	0	1.10126
0.00127696	3.55556	0	1.54543
0.00112386	3.59596	0	1.49377
0.000988735	3.63636	0	0.925567
0.000869536	3.67677	0	0.546986
0.00076443	3.71717	0	0.648906
0.000671791	3.75758	0	1.85797
0.000590174	3.79798	0	0.685177
0.000518296	3.83838	0	0.711781
0.000455022	3.87879	0	0.589851
0.000399342	3.91919	0	1.45468
0.000350363	3.9596	0	1.03664
0.000307296	4	0	1.32983

## Sheet: Box2b
x	y_sim	y
-5	0.505785	4.74373e-22
-4.97996	0.505785	7.01272e-22
-4.95992	0.505785	1.03507e-21
-4.93988	0.505785	1.52536e-21
-4.91984	0.505785	2.24436e-21
-4.8998	0.505785	3.2971e-21
-4.87976	0.505785	4.83603e-21
-4.85972	0.505785	7.08213e-21
-4.83968	0.505785	1.03552e-20
-4.81964	0.505785	1.51171e-20
-4.7996	0.505785	2.20343e-20
-4.77956	0.505785	3.20661e-20
-4.75952	0.505785	4.65922e-20
-4.73948	0.505785	6.75923e-20
-4.71944	0.505785	9.79039e-20
-4.6994	0.505785	1.41586e-19
-4.67936	0.505785	2.04437e-19
-4.65932	0.505785	2.94725e-19
-4.63928	0.505785	4.24221e-19
-4.61924	0.505785	6.09658e-19
-4.5992	0.505785	8.74779e-19
-4.57916	0.505785	1.25322e-18
-4.55912	0.505785	1.79257e-18
-4.53908	0.505785	2.56002e-18
-4.51904	0.505785	3.65029e-18
-4.499	0.505785	5.19674e-18
-4.47896	0.505785	7.38672e-18
-4.45892	0.505785	1.04831e-17
-4.43888	0.505785	1.48542e-17
-4.41884	0.505785	2.10148e-17
-4.3988	0.505785	2.96837e-17
-4.37876	0.505785	4.1863e-17
-4.35872	0.505785	5.89469e-17
-4.33868	0.505785	8.28724e-17
-4.31864	0.505785	1.16326e-16
-4.2986	0.505785	1.63028e-16
-4.27856	0.505785	2.28121e-16
-4.25852	0.505785	3.18703e-16
-4.23848	0.505785	4.44555e-16
-4.21844	0.505785	6.19133e-16
-4.1984	0.505785	8.60914e-16
-4.17836	0.505785	1.19524e-15
-4.15832	0.505785	1.65679e-15
-4.13828	0.505785	2.29296e-15
-4.11824	0.505785	3.16844e-15
-4.0982	0.505785	4.37133e-15
-4.07816	0.505785	6.02142e-15
-4.05812	0.505785	8.28137e-15
-4.03808	0.505785	1.13717e-14
-4.01804	0.505785	1.55906e-14
-3.998	0.505785	2.13414e-14
-3.97796	0.505785	2.91674e-14
-3.95792	0.505785	3.98009e-14
-3.93788	0.505785	5.42258e-14
-3.91784	0.505785	7.37627e-14
-3.8978	0.505785	1.00181e-13
-3.87776	0.505785	1.35848e-13
-3.85772	0.505785	1.83924e-13
-3.83768	0.505785	2.48624e-13
-3.81764	0.505785	3.35556e-13
-3.7976	0.505785	4.52173e-13
-3.77756	0.505785	6.08364e-13
-3.75752	0.505785	8.17222e-13
-3.73747	0.505785	1.09606e-12
-3.71743	0.505785	1.46774e-12
-3.69739	0.505785	1.96236e-12
-3.67735	0.505785	2.61956e-12
-3.65731	0.505785	3.49138e-12
-3.63727	0.505785	4.64604e-12
-3.61723	0.505785	6.17286e-12
-3.59719	0.505785	8.18859e-12
-3.57715	0.505785	1.08455e-11
-3.55711	0.505785	1.4342e-11
-3.53707	0.505785	1.89359e-11
-3.51703	0.505785	2.49621e-11
-3.49699	0.505785	3.28544e-11
-3.47695	0.505785	4.31743e-11
-3.45691	0.505785	5.66468e-11
-3.43687	0.505785	7.42067e-11
-3.41683	0.505785	9.70576e-11
-3.39679	0.505785	1.26746e-10
-3.37675	0.505785	1.65256e-10
-3.35671	0.505785	2.15128e-10
-3.33667	0.505785	2.79613e-10
-3.31663	0.505785	3.62856e-10
-3.29659	0.505785	4.70142e-10
-3.27655	0.505785	6.08195e-10
-3.25651	0.505785	7.85552e-10
-3.23647	0.505785	1.01304e-09
-3.21643	0.505785	1.30435e-09
-3.19639	0.505785	1.67679e-09
-3.17635	0.505785	2.15221e-09
-3.15631	0.505785	2.75808e-09
-3.13627	0.505785	3.52898e-09
-3.11623	0.505785	4.50825e-09
-3.09619	0.505785	5.75024e-09
-3.07615	0.505785	7.32287e-09
-3.05611	0.505785	9.31098e-09
-3.03607	0.505785	1.18203e-08
-3.01603	0.505785	1.49823e-08
-2.99599	0.505785	1.89604e-08
-2.97595	0.505785	2.39571e-08
-2.95591	0.505785	3.02231e-08
-2.93587	0.505785	3.80682e-08
-2.91583	0.505785	4.78744e-08
-2.89579	0.505785	6.01122e-08
-2.87575	0.505785	7.536e-08
-2.85571	0.505785	9.43272e-08
-2.83567	0.505785	1.17883e-07
-2.81563	0.505785	1.4709e-07
-2.79559	0.505785	1.83246e-07
-2.77555	0.505785	2.27931e-07
-2.75551	0.505785	2.83068e-07
-2.73547	0.505785	3.50991e-07
-2.71543	0.505785	4.3453e-07
-2.69539	0.505785	5.37107e-07
-2.67535	0.505785	6.62859e-07
-2.65531	0.505785	8.16769e-07
-2.63527	0.505785	1.00484e-06
-2.61523	0.505785	1.23427e-06
-2.59519	0.505785	1.51371e-06
-2.57515	0.505785	1.85351e-06
-2.55511	0.505785	2.26602e-06
-2.53507	0.505785	2.76599e-06
-2.51503	0.505785	3.37098e-06
-2.49499	0.505785	4.10185e-06
-2.47495	0.505785	4.98336e-06
-2.45491	0.505785	6.04481e-06
-2.43487	0.505785	7.32084e-06
-2.41483	0.505785	8.85233e-06
-2.39479	0.505785	1.06874e-05
-2.37475	0.505785	1.28827e-05
-2.35471	0.505785	1.55045e-05
-2.33467	0.505785	1.86306e-05
-2.31463	0.505785	2.23519e-05
-2.29459	0.505785	2.67744e-05
-2.27455	0.505785	3.20217e-05
-2.25451	0.505785	3.82372e-05
-2.23447	0.505785	4.55877e-05
-2.21443	0.505785	5.42658e-05
-2.19439	0.505785	6.44945e-05
-2.17435	0.505785	7.65311e-05
-2.15431	0.505785	9.06717e-05
-2.13427	0.505785	0.000107256
-2.11423	0.505785	0.000126676
-2.09419	0.505785	0.000149376
-2.07415	0.505785	0.000175868
-2.05411	0.505785	0.000206734
-2.03407	0.505785	0.000242636
-2.01403	0.505785	0.000284325
-1.99399	0.505785	0.000332655
-1.97395	0.505785	0.00038859
-1.95391	0.505785	0.000453218
-1.93387	0.505785	0.000527765
-1.91383	0.505785	0.00061361
-1.89379	0.505785	0.0007123
-1.87375	0.505785	0.000825565
-1.85371	0.505785	0.00095534
-1.83367	0.505785	0.00110378
-1.81363	0.505785	0.00127328
-1.79359	0.505785	0.00146652
-1.77355	0.505785	0.00168642
-1.75351	0.505785	0.00193626
-1.73347	0.505785	0.00221962
-1.71343	0.505785	0.00254047
-1.69339	0.505785	0.00290312
-1.67335	0.505785	0.00331235
-1.65331	0.505785	0.00377333
-1.63327	0.505785	0.00429172
-1.61323	0.505785	0.00487368
-1.59319	0.505785	0.00552586
-1.57315	0.505785	0.00625549
-1.55311	0.505785	0.00707035
-1.53307	0.505785	0.00797882
-1.51303	0.505785	0.0089899
-1.49299	0.505785	0.0101132
-1.47295	0.505785	0.011359
-1.45291	0.505785	0.0127383
-1.43287	0.505785	0.0142627
-1.41283	0.505785	0.0159444
-1.39279	0.505785	0.0177965
-1.37275	0.505785	0.0198325
-1.35271	0.505785	0.0220668
-1.33267	0.505785	0.0245143
-1.31263	0.505785	0.0271905
-1.29259	0.505785	0.0301116
-1.27255	0.505785	0.0332942
-1.25251	0.505785	0.0367554
-1.23246	0.505785	0.0405128
-1.21242	0.505785	0.0445843
-1.19238	0.505785	0.0489879
-1.17234	0.505785	0.0537421
-1.1523	0.505785	0.0588652
-1.13226	0.505785	0.0643755
-1.11222	0.505785	0.0702912
-1.09218	0.505785	0.0766301
-1.07214	0.505785	0.0834096
-1.0521	0.505785	0.0906465
-1.03206	0.505785	0.0983568
-1.01202	0.505785	0.106555
-0.991984	0.505785	0.115256
-0.971944	0.505785	0.124472
-0.951904	0.505785	0.134214
-0.931864	0.505785	0.144492
-0.911824	0.505785	0.155312
-0.891784	0.505785	0.166681
-0.871743	0.505785	0.178601
-0.851703	0.505785	0.191074
-0.831663	0.505785	0.204097
-0.811623	0.505785	0.217666
-0.791583	0.505785	0.231773
-0.771543	0.505785	0.246406
-0.751503	0.505785	0.261553
-0.731463	0.505785	0.277195
-0.711423	0.505785	0.293313
-0.691383	0.505785	0.30988
-0.671343	0.505785	0.326869
-0.651303	0.505785	0.344249
-0.631263	0.505785	0.361985
-0.611222	0.505785	0.380037
-0.591182	0.505785	0.398364
-0.571142	0.505785	0.416919
-0.551102	0.505785	0.435654
-0.531062	0.505785	0.454517
-0.511022	0.505785	0.473453
-0.490982	0.505785	0.492404
-0.470942	0.505785	0.51131
-0.450902	0.505785	0.53011
-0.430862	0.505785	0.548738
-0.410822	0.505785	0.56713
-0.390782	0.505785	0.585219
-0.370741	0.505785	0.602938
-0.350701	0.505785	0.620219
-0.330661	0.505785	0.636994
-0.310621	0.505785	0.653197
-0.290581	0.505785	0.668761
-0.270541	0.505785	0.683622
-0.250501	0.505785	0.697717
-0.230461	0.505785	0.710985
-0.210421	0.505785	0.72337
-0.190381	0.505785	0.734815
-0.170341	0.505785	0.745271
-0.150301	0.505785	0.75469
-0.130261	0.505785	0.763029
-0.11022	0.505785	0.77025
-0.0901804	0.505785	0.77632
-0.0701403	0.505785	0.78121
-0.0501002	0.505785	0.784898
-0.0300601	0.505785	0.787367
-0.01002	0.505785	0.788604
0.01002	0.505785	0.788604
0.0300601	0.505785	0.787367
0.0501002	0.505785	0.784898
0.0701403	0.505785	0.78121
0.0901804	0.505785	0.77632
0.11022	0.505785	0.77025
0.130261	0.505785	0.763029
0.150301	0.505785	0.75469
0.170341	0.505785	0.745271
0.190381	0.505785	0.734815
0.210421	0.505785	0.72337
0.230461	0.505785	0.710985
0.250501	0.505785	0.697717
0.270541	0.505785	0.683622
0.290581	0.505785	0.668761
0.310621	0.505785	0.653197
0.330661	0.505785	0.636994
0.350701	0.505785	0.620219
0.370741	0.505785	0.602938
0.390782	0.505785	0.585219
0.410822	0.505785	0.56713
0.430862	0.505785	0.548738
0.450902	0.505785	0.53011
0.470942	0.505785	0.51131
0.490982	0.505785	0.492404
0.511022	0.505785	0.473453
0.531062	0.505785	0.454517
0.551102	0.505785	0.435654
0.571142	0.505785	0.416919
0.591182	0.505785	0.398364
0.611222	0.505785	0.380037
0.631263	0.505785	0.361985
0.651303	0.505785	0.344249
0.671343	0.505785	0.326869
0.691383	0.505785	0.30988
0.711423	0.505785	0.293313
0.731463	0.505785	0.277195
0.751503	0.505785	0.261553
0.771543	0.505785	0.246406
0.791583	0.505785	0.231773
0.811623	0.505785	0.217666
0.831663	0.505785	0.204097
0.851703	0.505785	0.191074
0.871743	0.505785	0.178601
0.891784	0.505785	0.166681
0.911824	0.505785	0.155312
0.931864	0.505785	0.144492
0.951904	0.505785	0.134214
0.971944	0.505785	0.124472
0.991984	0.505785	0.115256
1.01202	0.505785	0.106555
1.03206	0.505785	0.0983568
1.0521	0.505785	0.0906465
1.07214	0.505785	0.0834096
1.09218	0.505785	0.0766301
1.11222	0.505785	0.0702912
1.13226	0.505785	0.0643755
1.1523	0.505785	0.0588652
1.17234	0.505785	0.0537421
1.19238	0.505785	0.0489879
1.21242	0.505785	0.0445843
1.23246	0.505785	0.0405128
1.25251	0.505785	0.0367554
1.27255	0.505785	0.0332942
1.29259	0.505785	0.0301116
1.31263	0.505785	0.0271905
1.33267	0.505785	0.0245143
1.35271	0.505785	0.0220668
1.37275	0.505785	0.0198325
1.39279	0.505785	0.0177965
1.41283	0.505785	0.0159444
1.43287	0.505785	0.0142627
1.45291	0.505785	0.0127383
1.47295	0.505785	0.011359
1.49299	0.505785	0.0101132
1.51303	0.505785	0.0089899
1.53307	0.505785	0.00797882
1.55311	0.505785	0.00707035
1.57315	0.505785	0.00625549
1.59319	0.505785	0.00552586
1.61323	0.505785	0.00487368
1.63327	0.505785	0.00429172
1.65331	0.505785	0.00377333
1.67335	0.505785	0.00331235
1.69339	0.505785	0.00290312
1.71343	0.505785	0.00254047
1.73347	0.505785	0.00221962
1.75351	0.505785	0.00193626
1.77355	0.505785	0.00168642
1.79359	0.505785	0.00146652
1.81363	0.505785	0.00127328
1.83367	0.505785	0.00110378
1.85371	0.505785	0.00095534
1.87375	0.505785	0.000825565
1.89379	0.505785	0.0007123
1.91383	0.505785	0.00061361
1.93387	0.505785	0.000527765
1.95391	0.505785	0.000453218
1.97395	0.505785	0.00038859
1.99399	0.505785	0.000332655
2.01403	0.505785	0.000284325
2.03407	0.505785	0.000242636
2.05411	0.505785	0.000206734
2.07415	0.505785	0.000175868
2.09419	0.505785	0.000149376
2.11423	0.505785	0.000126676
2.13427	0.505785	0.000107256
2.15431	0.505785	9.06717e-05
2.17435	0.505785	7.65311e-05
2.19439	0.505785	6.44945e-05
2.21443	0.505785	5.42658e-05
2.23447	0.505785	4.55877e-05
2.25451	0.505785	3.82372e-05
2.27455	0.505785	3.20217e-05
2.29459	0.505785	2.67744e-05
2.31463	0.505785	2.23519e-05
2.33467	0.505785	1.86306e-05
2.35471	0.505785	1.55045e-05
2.37475	0.505785	1.28827e-05
2.39479	0.505785	1.06874e-05
2.41483	0.505785	8.85233e-06
2.43487	0.505785	7.32084e-06
2.45491	0.505785	6.04481e-06
2.47495	0.505785	4.98336e-06
2.49499	0.505785	4.10185e-06
2.51503	0.505785	3.37098e-06
2.53507	0.505785	2.76599e-06
2.55511	0.505785	2.26602e-06
2.57515	0.505785	1.85351e-06
2.59519	0.505785	1.51371e-06
2.61523	0.505785	1.23427e-06
2.63527	0.505785	1.00484e-06
2.65531	0.505785	8.16769e-07
2.67535	0.505785	6.62859e-07
2.69539	0.505785	5.37107e-07
2.71543	0.505785	4.3453e-07
2.73547	0.505785	3.50991e-07
2.75551	0.505785	2.83068e-07
2.77555	0.505785	2.27931e-07
2.79559	0.505785	1.83246e-07
2.81563	0.505785	1.4709e-07
2.83567	0.505785	1.17883e-07
2.85571	0.505785	9.43272e-08
2.87575	0.505785	7.536e-08
2.89579	0.505785	6.01122e-08
2.91583	0.505785	4.78744e-08
2.93587	0.505785	3.80682e-08
2.95591	0.505785	3.02231e-08
2.97595	0.505785	2.39571e-08
2.99599	0.505785	1.89604e-08
3.01603	0.505785	1.49823e-08
3.03607	0.505785	1.18203e-08
3.05611	0.505785	9.31098e-09
3.07615	0.505785	7.32287e-09
3.09619	0.505785	5.75024e-09
3.11623	0.505785	4.50825e-09
3.13627	0.505785	3.52898e-09
3.15631	0.505785	2.75808e-09
3.17635	0.505785	2.15221e-09
3.19639	0.505785	1.67679e-09
3.21643	0.505785	1.30435e-09
3.23647	0.505785	1.01304e-09
3.25651	0.505785	7.85552e-10
3.27655	0.505785	6.08195e-10
3.29659	0.505785	4.70142e-10
3.31663	0.505785	3.62856e-10
3.33667	0.505785	2.79613e-10
3.35671	0.505785	2.15128e-10
3.37675	0.505785	1.65256e-10
3.39679	0.505785	1.26746e-10
3.41683	0.505785	9.70576e-11
3.43687	0.505785	7.42067e-11
3.45691	0.505785	5.66468e-11
3.47695	0.505785	4.31743e-11
3.49699	0.505785	3.28544e-11
3.51703	0.505785	2.49621e-11
3.53707	0.505785	1.89359e-11
3.55711	0.505785	1.4342e-11
3.57715	0.505785	1.08455e-11
3.59719	0.505785	8.18859e-12
3.61723	0.505785	6.17286e-12
3.63727	0.505785	4.64604e-12
3.65731	0.505785	3.49138e-12
3.67735	0.505785	2.61956e-12
3.69739	0.505785	1.96236e-12
3.71743	0.505785	1.46774e-12
3.73747	0.505785	1.09606e-12
3.75752	0.505785	8.17222e-13
3.77756	0.505785	6.08364e-13
3.7976	0.505785	4.52173e-13
3.81764	0.505785	3.35556e-13
3.83768	0.505785	2.48624e-13
3.85772	0.505785	1.83924e-13
3.87776	0.505785	1.35848e-13
3.8978	0.505785	1.00181e-13
3.91784	0.505785	7.37627e-14
3.93788	0.505785	5.42258e-14
3.95792	0.505785	3.98009e-14
3.97796	0.505785	2.91674e-14
3.998	0.505785	2.13414e-14
4.01804	0.505785	1.55906e-14
4.03808	0.505785	1.13717e-14
4.05812	0.505785	8.28137e-15
4.07816	0.505785	6.02142e-15
4.0982	0.505785	4.37133e-15
4.11824	0.505785	3.16844e-15
4.13828	0.505785	2.29296e-15
4.15832	0.505785	1.65679e-15
4.17836	0.505785	1.19524e-15
4.1984	0.505785	8.60914e-16
4.21844	0.505785	6.19133e-16
4.23848	0.505785	4.44555e-16
4.25852	0.505785	3.18703e-16
4.27856	0.505785	2.28121e-16
4.2986	0.505785	1.63028e-16
4.31864	0.505785	1.16326e-16
4.33868	0.505785	8.28724e-17
4.35872	0.505785	5.89469e-17
4.37876	0.505785	4.1863e-17
4.3988	0.505785	2.96837e-17
4.41884	0.505785	2.10148e-17
4.43888	0.505785	1.48542e-17
4.45892	0.505785	1.04831e-17
4.47896	0.505785	7.38672e-18
4.499	0.505785	5.19674e-18
4.51904	0.505785	3.65029e-18
4.53908	0.505785	2.56002e-18
4.55912	0.505785	1.79257e-18
4.57916	0.505785	1.25322e-18
4.5992	0.505785	8.74779e-19
4.61924	0.505785	6.09658e-19
4.63928	0.505785	4.24221e-19
4.65932	0.505785	2.94725e-19
4.67936	0.505785	2.04437e-19
4.6994	0.505785	1.41586e-19
4.71944	0.505785	9.79039e-20
4.73948	0.505785	6.75923e-20
4.75952	0.505785	4.65922e-20
4.77956	0.505785	3.20661e-20
4.7996	0.505785	2.20343e-20
4.81964	0.505785	1.51171e-20
4.83968	0.505785	1.03552e-20
4.85972	0.505785	7.08213e-21
4.87976	0.505785	4.83603e-21
4.8998	0.505785	3.2971e-21
4.91984	0.505785	2.24436e-21
4.93988	0.505785	1.52536e-21
4.95992	0.505785	1.03507e-21
4.97996	0.505785	7.01272e-22
5	0.505785	4.74373e-22
-5	0.482943	4.37893e-24
-4.97996	0.482943	6.72314e-24
-4.95992	0.482943	1.03046e-23
-4.93988	0.482943	1.57666e-23
-4.91984	0.482943	2.40823e-23
-4.8998	0.482943	3.67208e-23
-4.87976	0.482943	5.58956e-23
-4.85972	0.482943	8.49366e-23
-4.83968	0.482943	1.28844e-22
-4.81964	0.482943	1.95113e-22
-4.7996	0.482943	2.94958e-22
-4.77956	0.482943	4.4513e-22
-4.75952	0.482943	6.70603e-22
-4.73948	0.482943	1.00855e-21
-4.71944	0.482943	1.51419e-21
-4.6994	0.482943	2.26942e-21
-4.67936	0.482943	3.39548e-21
-4.65932	0.482943	5.07155e-21
-4.63928	0.482943	7.56193e-21
-4.61924	0.482943	1.12558e-20
-4.5992	0.482943	1.67253e-20
-4.57916	0.482943	2.48097e-20
-4.55912	0.482943	3.67385e-20
-4.53908	0.482943	5.43093e-20
-4.51904	0.482943	8.01454e-20
-4.499	0.482943	1.18069e-19
-4.47896	0.482943	1.73638e-19
-4.45892	0.482943	2.54921e-19
-4.43888	0.482943	3.73611e-19
-4.41884	0.482943	5.4662e-19
-4.3988	0.482943	7.98369e-19
-4.37876	0.482943	1.16406e-18
-4.35872	0.482943	1.69432e-18
-4.33868	0.482943	2.4619e-18
-4.31864	0.482943	3.57106e-18
-4.2986	0.482943	5.17102e-18
-4.27856	0.482943	7.47494e-18
-4.25852	0.482943	1.07868e-17
-4.23848	0.482943	1.55391e-17
-4.21844	0.482943	2.23467e-17
-4.1984	0.482943	3.20814e-17
-4.17836	0.482943	4.59776e-17
-4.15832	0.482943	6.57794e-17
-4.13828	0.482943	9.39478e-17
-4.11824	0.482943	1.33948e-16
-4.0982	0.482943	1.9065e-16
-4.07816	0.482943	2.70888e-16
-4.05812	0.482943	3.84233e-16
-4.03808	0.482943	5.44066e-16
-4.01804	0.482943	7.69062e-16
-3.998	0.482943	1.08523e-15
-3.97796	0.482943	1.52875e-15
-3.95792	0.482943	2.14983e-15
-3.93788	0.482943	3.01802e-15
-3.91784	0.482943	4.22953e-15
-3.8978	0.482943	5.91718e-15
-3.87776	0.482943	8.26399e-15
-3.85772	0.482943	1.15217e-14
-3.83768	0.482943	1.6036e-14
-3.81764	0.482943	2.22806e-14
-3.7976	0.482943	3.09038e-14
-3.77756	0.482943	4.27905e-14
-3.75752	0.482943	5.91474e-14
-3.73747	0.482943	8.1616e-14
-3.71743	0.482943	1.12426e-13
-3.69739	0.482943	1.54601e-13
-3.67735	0.482943	2.12231e-13
-3.65731	0.482943	2.90843e-13
-3.63727	0.482943	3.97887e-13
-3.61723	0.482943	5.43392e-13
-3.59719	0.482943	7.4083e-13
-3.57715	0.482943	1.00827e-12
-3.55711	0.482943	1.36989e-12
-3.53707	0.482943	1.85801e-12
-3.51703	0.482943	2.51572e-12
-3.49699	0.482943	3.4004e-12
-3.47695	0.482943	4.58826e-12
-3.45691	0.482943	6.18044e-12
-3.43687	0.482943	8.31079e-12
-3.41683	0.482943	1.11562e-11
-3.39679	0.482943	1.49501e-11
-3.37675	0.482943	1.99998e-11
-3.35671	0.482943	2.6709e-11
-3.33667	0.482943	3.56075e-11
-3.31663	0.482943	4.7389e-11
-3.29659	0.482943	6.29602e-11
-3.27655	0.482943	8.35038e-11
-3.25651	0.482943	1.1056e-10
-3.23647	0.482943	1.46132e-10
-3.21643	0.482943	1.92815e-10
-3.19639	0.482943	2.53975e-10
-3.17635	0.482943	3.33959e-10
-3.15631	0.482943	4.38376e-10
-3.13627	0.482943	5.7445e-10
-3.11623	0.482943	7.51468e-10
-3.09619	0.482943	9.81343e-10
-3.07615	0.482943	1.27933e-09
-3.05611	0.482943	1.66494e-09
-3.03607	0.482943	2.16304e-09
-3.01603	0.482943	2.80533e-09
-2.99599	0.482943	3.63208e-09
-2.97595	0.482943	4.69439e-09
-2.95591	0.482943	6.05696e-09
-2.93587	0.482943	7.80159e-09
-2.91583	0.482943	1.00314e-08
-2.89579	0.482943	1.28764e-08
-2.87575	0.482943	1.64998e-08
-2.85571	0.482943	2.11065e-08
-2.83567	0.482943	2.69529e-08
-2.81563	0.482943	3.43595e-08
-2.79559	0.482943	4.3726e-08
-2.77555	0.482943	5.55501e-08
-2.75551	0.482943	7.04503e-08
-2.73547	0.482943	8.91934e-08
-2.71543	0.482943	1.12729e-07
-2.69539	0.482943	1.42229e-07
-2.67535	0.482943	1.79141e-07
-2.65531	0.482943	2.25244e-07
-2.63527	0.482943	2.82725e-07
-2.61523	0.482943	3.54264e-07
-2.59519	0.482943	4.43142e-07
-2.57515	0.482943	5.53363e-07
-2.55511	0.482943	6.8981e-07
-2.53507	0.482943	8.58423e-07
-2.51503	0.482943	1.06641e-06
-2.49499	0.482943	1.32252e-06
-2.47495	0.482943	1.6373e-06
-2.45491	0.482943	2.02353e-06
-2.43487	0.482943	2.49656e-06
-2.41483	0.482943	3.07488e-06
-2.39479	0.482943	3.78063e-06
-2.37475	0.482943	4.64038e-06
-2.35471	0.482943	5.68585e-06
-2.33467	0.482943	6.95487e-06
-2.31463	0.482943	8.49249e-06
-2.29459	0.482943	1.03522e-05
-2.27455	0.482943	1.25975e-05
-2.25451	0.482943	1.53033e-05
-2.23447	0.482943	1.85584e-05
-2.21443	0.482943	2.24671e-05
-2.19439	0.482943	2.71523e-05
-2.17435	0.482943	3.2758e-05
-2.15431	0.482943	3.9453e-05
-2.13427	0.482943	4.74347e-05
-2.11423	0.482943	5.6933e-05
-2.09419	0.482943	6.82156e-05
-2.07415	0.482943	8.15935e-05
-2.05411	0.482943	9.74272e-05
-2.03407	0.482943	0.000116133
-2.01403	0.482943	0.000138193
-1.99399	0.482943	0.00016416
-1.97395	0.482943	0.00019467
-1.95391	0.482943	0.000230454
-1.93387	0.482943	0.000272347
-1.91383	0.482943	0.000321301
-1.89379	0.482943	0.000378402
-1.87375	0.482943	0.000444885
-1.85371	0.482943	0.000522148
-1.83367	0.482943	0.000611776
-1.81363	0.482943	0.000715555
-1.79359	0.482943	0.000835498
-1.77355	0.482943	0.000973869
-1.75351	0.482943	0.0011332
-1.73347	0.482943	0.00131634
-1.71343	0.482943	0.00152644
-1.69339	0.482943	0.00176702
-1.67335	0.482943	0.00204201
-1.65331	0.482943	0.00235574
-1.63327	0.482943	0.00271298
-1.61323	0.482943	0.00311903
-1.59319	0.482943	0.00357968
-1.57315	0.482943	0.0041013
-1.55311	0.482943	0.00469083
-1.53307	0.482943	0.00535589
-1.51303	0.482943	0.00610471
-1.49299	0.482943	0.00694625
-1.47295	0.482943	0.00789021
-1.45291	0.482943	0.00894702
-1.43287	0.482943	0.0101279
-1.41283	0.482943	0.011445
-1.39279	0.482943	0.0129111
-1.37275	0.482943	0.0145399
-1.35271	0.482943	0.016346
-1.33267	0.482943	0.0183449
-1.31263	0.482943	0.0205528
-1.29259	0.482943	0.0229868
-1.27255	0.482943	0.0256648
-1.25251	0.482943	0.0286055
-1.23246	0.482943	0.0318283
-1.21242	0.482943	0.0353533
-1.19238	0.482943	0.0392011
-1.17234	0.482943	0.043393
-1.1523	0.482943	0.0479504
-1.13226	0.482943	0.0528953
-1.11222	0.482943	0.0582498
-1.09218	0.482943	0.064036
-1.07214	0.482943	0.0702758
-1.0521	0.482943	0.0769909
-1.03206	0.482943	0.0842026
-1.01202	0.482943	0.0919314
-0.991984	0.482943	0.100197
-0.971944	0.482943	0.109018
-0.951904	0.482943	0.118411
-0.931864	0.482943	0.128392
-0.911824	0.482943	0.138975
-0.891784	0.482943	0.150172
-0.871743	0.482943	0.161992
-0.851703	0.482943	0.174441
-0.831663	0.482943	0.187524
-0.811623	0.482943	0.201241
-0.791583	0.482943	0.21559
-0.771543	0.482943	0.230565
-0.751503	0.482943	0.246156
-0.731463	0.482943	0.262349
-0.711423	0.482943	0.279126
-0.691383	0.482943	0.296465
-0.671343	0.482943	0.31434
-0.651303	0.482943	0.332719
-0.631263	0.482943	0.351566
-0.611222	0.482943	0.370842
-0.591182	0.482943	0.390502
-0.571142	0.482943	0.410497
-0.551102	0.482943	0.430773
-0.531062	0.482943	0.451273
-0.511022	0.482943	0.471935
-0.490982	0.482943	0.492694
-0.470942	0.482943	0.513482
-0.450902	0.482943	0.534226
-0.430862	0.482943	0.554851
-0.410822	0.482943	0.575282
-0.390782	0.482943	0.595438
-0.370741	0.482943	0.615241
-0.350701	0.482943	0.634608
-0.330661	0.482943	0.653459
-0.310621	0.482943	0.671712
-0.290581	0.482943	0.689287
-0.270541	0.482943	0.706106
-0.250501	0.482943	0.72209
-0.230461	0.482943	0.737165
-0.210421	0.482943	0.751261
-0.190381	0.482943	0.764309
-0.170341	0.482943	0.776246
-0.150301	0.482943	0.787013
-0.130261	0.482943	0.796556
-0.11022	0.482943	0.804828
-0.0901804	0.482943	0.811787
-0.0701403	0.482943	0.817398
-0.0501002	0.482943	0.821631
-0.0300601	0.482943	0.824466
-0.01002	0.482943	0.825886
0.01002	0.482943	0.825886
0.0300601	0.482943	0.824466
0.0501002	0.482943	0.821631
0.0701403	0.482943	0.817398
0.0901804	0.482943	0.811787
0.11022	0.482943	0.804828
0.130261	0.482943	0.796556
0.150301	0.482943	0.787013
0.170341	0.482943	0.776246
0.190381	0.482943	0.764309
0.210421	0.482943	0.751261
0.230461	0.482943	0.737165
0.250501	0.482943	0.72209
0.270541	0.482943	0.706106
0.290581	0.482943	0.689287
0.310621	0.482943	0.671712
0.330661	0.482943	0.653459
0.350701	0.482943	0.634608
0.370741	0.482943	0.615241
0.390782	0.482943	0.595438
0.410822	0.482943	0.575282
0.430862	0.482943	0.554851
0.450902	0.482943	0.534226
0.470942	0.482943	0.513482
0.490982	0.482943	0.492694
0.511022	0.482943	0.471935
0.531062	0.482943	0.451273
0.551102	0.482943	0.430773
0.571142	0.482943	0.410497
0.591182	0.482943	0.390502
0.611222	0.482943	0.370842
0.631263	0.482943	0.351566
0.651303	0.482943	0.332719
0.671343	0.482943	0.31434
0.691383	0.482943	0.296465
0.711423	0.482943	0.279126
0.731463	0.482943	0.262349
0.751503	0.482943	0.246156
0.771543	0.482943	0.230565
0.791583	0.482943	0.21559
0.811623	0.482943	0.201241
0.831663	0.482943	0.187524
0.851703	0.482943	0.174441
0.871743	0.482943	0.161992
0.891784	0.482943	0.150172
0.911824	0.482943	0.138975
0.931864	0.482943	0.128392
0.951904	0.482943	0.118411
0.971944	0.482943	0.109018
0.991984	0.482943	0.100197
1.01202	0.482943	0.0919314
1.03206	0.482943	0.0842026
1.0521	0.482943	0.0769909
1.07214	0.482943	0.0702758
1.09218	0.482943	0.064036
1.11222	0.482943	0.0582498
1.13226	0.482943	0.0528953
1.1523	0.482943	0.0479504
1.17234	0.482943	0.043393
1.19238	0.482943	0.0392011
1.21242	0.482943	0.0353533
1.23246	0.482943	0.0318283
1.25251	0.482943	0.0286055
1.27255	0.482943	0.0256648
1.29259	0.482943	0.0229868
1.31263	0.482943	0.0205528
1.33267	0.482943	0.0183449
1.35271	0.482943	0.016346
1.37275	0.482943	0.0145399
1.39279	0.482943	0.0129111
1.41283	0.482943	0.011445
1.43287	0.482943	0.0101279
1.45291	0.482943	0.00894702
1.47295	0.482943	0.00789021
1.49299	0.482943	0.00694625
1.51303	0.482943	0.00610471
1.53307	0.482943	0.00535589
1.55311	0.482943	0.00469083
1.57315	0.482943	0.0041013
1.59319	0.482943	0.00357968
1.61323	0.482943	0.00311903
1.63327	0.482943	0.00271298
1.65331	0.482943	0.00235574
1.67335	0.482943	0.00204201
1.69339	0.482943	0.00176702
1.71343	0.482943	0.00152644
1.73347	0.482943	0.00131634
1.75351	0.482943	0.0011332
1.77355	0.482943	0.000973869
1.79359	0.482943	0.000835498
1.81363	0.482943	0.000715555
1.83367	0.482943	0.000611776
1.85371	0.482943	0.000522148
1.87375	0.482943	0.000444885
1.89379	0.482943	0.000378402
1.91383	0.482943	0.000321301
1.93387	0.482943	0.000272347
1.95391	0.482943	0.000230454
1.97395	0.482943	0.00019467
1.99399	0.482943	0.00016416
2.01403	0.482943	0.000138193
2.03407	0.482943	0.000116133
2.05411	0.482943	9.74272e-05
2.07415	0.482943	8.15935e-05
2.09419	0.482943	6.82156e-05
2.11423	0.482943	5.6933e-05
2.13427	0.482943	4.74347e-05
2.15431	0.482943	3.9453e-05
2.17435	0.482943	3.2758e-05
2.19439	0.482943	2.71523e-05
2.21443	0.482943	2.24671e-05
2.23447	0.482943	1.85584e-05
2.25451	0.482943	1.53033e-05
2.27455	0.482943	1.25975e-05
2.29459	0.482943	1.03522e-05
2.31463	0.482943	8.49249e-06
2.33467	0.482943	6.95487e-06
2.35471	0.482943	5.68585e-06
2.37475	0.482943	4.64038e-06
2.39479	0.482943	3.78063e-06
2.41483	0.482943	3.07488e-06
2.43487	0.482943	2.49656e-06
2.45491	0.482943	2.02353e-06
2.47495	0.482943	1.6373e-06
2.49499	0.482943	1.32252e-06
2.51503	0.482943	1.06641e-06
2.53507	0.482943	8.58423e-07
2.55511	0.482943	6.8981e-07
2.57515	0.482943	5.53363e-07
2.59519	0.482943	4.43142e-07
2.61523	0.482943	3.54264e-07
2.63527	0.482943	2.82725e-07
2.65531	0.482943	2.25244e-07
2.67535	0.482943	1.79141e-07
2.69539	0.482943	1.42229e-07
2.71543	0.482943	1.12729e-07
2.73547	0.482943	8.91934e-08
2.75551	0.482943	7.04503e-08
2.77555	0.482943	5.55501e-08
2.79559	0.482943	4.3726e-08
2.81563	0.482943	3.43595e-08
2.83567	0.482943	2.69529e-08
2.85571	0.482943	2.11065e-08
2.87575	0.482943	1.64998e-08
2.89579	0.482943	1.28764e-08
2.91583	0.482943	1.00314e-08
2.93587	0.482943	7.80159e-09
2.95591	0.482943	6.05696e-09
2.97595	0.482943	4.69439e-09
2.99599	0.482943	3.63208e-09
3.01603	0.482943	2.80533e-09
3.03607	0.482943	2.16304e-09
3.05611	0.482943	1.66494e-09
3.07615	0.482943	1.27933e-09
3.09619	0.482943	9.81343e-10
3.11623	0.482943	7.51468e-10
3.13627	0.482943	5.7445e-10
3.15631	0.482943	4.38376e-10
3.17635	0.482943	3.33959e-10
3.19639	0.482943	2.53975e-10
3.21643	0.482943	1.92815e-10
3.23647	0.482943	1.46132e-10
3.25651	0.482943	1.1056e-10
3.27655	0.482943	8.35038e-11
3.29659	0.482943	6.29602e-11
3.31663	0.482943	4.7389e-11
3.33667	0.482943	3.56075e-11
3.35671	0.482943	2.6709e-11
3.37675	0.482943	1.99998e-11
3.39679	0.482943	1.49501e-11
3.41683	0.482943	1.11562e-11
3.43687	0.482943	8.31079e-12
3.45691	0.482943	6.18044e-12
3.47695	0.482943	4.58826e-12
3.49699	0.482943	3.4004e-12
3.51703	0.482943	2.51572e-12
3.53707	0.482943	1.85801e-12
3.55711	0.482943	1.36989e-12
3.57715	0.482943	1.00827e-12
3.59719	0.482943	7.4083e-13
3.61723	0.482943	5.43392e-13
3.63727	0.482943	3.97887e-13
3.65731	0.482943	2.90843e-13
3.67735	0.482943	2.12231e-13
3.69739	0.482943	1.54601e-13
3.71743	0.482943	1.12426e-13
3.73747	0.482943	8.1616e-14
3.75752	0.482943	5.91474e-14
3.77756	0.482943	4.27905e-14
3.7976	0.482943	3.09038e-14
3.81764	0.482943	2.22806e-14
3.83768	0.482943	1.6036e-14
3.85772	0.482943	1.15217e-14
3.87776	0.482943	8.26399e-15
3.8978	0.482943	5.91718e-15
3.91784	0.482943	4.22953e-15
3.93788	0.482943	3.01802e-15
3.95792	0.482943	2.14983e-15
3.97796	0.482943	1.52875e-15
3.998	0.482943	1.08523e-15
4.01804	0.482943	7.69062e-16
4.03808	0.482943	5.44066e-16
4.05812	0.482943	3.84233e-16
4.07816	0.482943	2.70888e-16
4.0982	0.482943	1.9065e-16
4.11824	0.482943	1.33948e-16
4.13828	0.482943	9.39478e-17
4.15832	0.482943	6.57794e-17
4.17836	0.482943	4.59776e-17
4.1984	0.482943	3.20814e-17
4.21844	0.482943	2.23467e-17
4.23848	0.482943	1.55391e-17
4.25852	0.482943	1.07868e-17
4.27856	0.482943	7.47494e-18
4.2986	0.482943	5.17102e-18
4.31864	0.482943	3.57106e-18
4.33868	0.482943	2.4619e-18
4.35872	0.482943	1.69432e-18
4.37876	0.482943	1.16406e-18
4.3988	0.482943	7.98369e-19
4.41884	0.482943	5.4662e-19
4.43888	0.482943	3.73611e-19
4.45892	0.482943	2.54921e-19
4.47896	0.482943	1.73638e-19
4.499	0.482943	1.18069e-19
4.51904	0.482943	8.01454e-20
4.53908	0.482943	5.43093e-20
4.55912	0.482943	3.67385e-20
4.57916	0.482943	2.48097e-20
4.5992	0.482943	1.67253e-20
4.61924	0.482943	1.12558e-20
4.63928	0.482943	7.56193e-21
4.65932	0.482943	5.07155e-21
4.67936	0.482943	3.39548e-21
4.6994	0.482943	2.26942e-21
4.71944	0.482943	1.51419e-21
4.73948	0.482943	1.00855e-21
4.75952	0.482943	6.70603e-22
4.77956	0.482943	4.4513e-22
4.7996	0.482943	2.94958e-22
4.81964	0.482943	1.95113e-22
4.83968	0.482943	1.28844e-22
4.85972	0.482943	8.49366e-23
4.87976	0.482943	5.58956e-23
4.8998	0.482943	3.67208e-23
4.91984	0.482943	2.40823e-23
4.93988	0.482943	1.57666e-23
4.95992	0.482943	1.03046e-23
4.97996	0.482943	6.72314e-24
5	0.482943	4.37893e-24
-5	0.426175	1.20718e-30
-4.97996	0.426175	2.09357e-30
-4.95992	0.426175	3.62279e-30
-4.93988	0.426175	6.25515e-30
-4.91984	0.426175	1.07764e-29
-4.8998	0.426175	1.85245e-29
-4.87976	0.426175	3.17732e-29
-4.85972	0.426175	5.43769e-29
-4.83968	0.426175	9.28554e-29
-4.81964	0.426175	1.58212e-28
-4.7996	0.426175	2.68976e-28
-4.77956	0.426175	4.56274e-28
-4.75952	0.426175	7.72285e-28
-4.73948	0.426175	1.30428e-27
-4.71944	0.426175	2.19786e-27
-4.6994	0.426175	3.69549e-27
-4.67936	0.426175	6.19988e-27
-4.65932	0.426175	1.03785e-26
-4.63928	0.426175	1.7335e-26
-4.61924	0.426175	2.88904e-26
-4.5992	0.426175	4.80423e-26
-4.57916	0.426175	7.97137e-26
-4.55912	0.426175	1.31972e-25
-4.53908	0.426175	2.18007e-25
-4.51904	0.426175	3.59335e-25
-4.499	0.426175	5.90973e-25
-4.47896	0.426175	9.69785e-25
-4.45892	0.426175	1.5879e-24
-4.43888	0.426175	2.59424e-24
-4.41884	0.426175	4.22899e-24
-4.3988	0.426175	6.87866e-24
-4.37876	0.426175	1.11638e-23
-4.35872	0.426175	1.80782e-23
-4.33868	0.426175	2.92107e-23
-4.31864	0.426175	4.70942e-23
-4.2986	0.426175	7.57587e-23
-4.27856	0.426175	1.21601e-22
-4.25852	0.426175	1.94752e-22
-4.23848	0.426175	3.11219e-22
-4.21844	0.426175	4.96238e-22
-4.1984	0.426175	7.89503e-22
-4.17836	0.426175	1.25331e-21
-4.15832	0.426175	1.98518e-21
-4.13828	0.426175	3.13749e-21
-4.11824	0.426175	4.94772e-21
-4.0982	0.426175	7.78515e-21
-4.07816	0.426175	1.22228e-20
-4.05812	0.426175	1.91474e-20
-4.03808	0.426175	2.9929e-20
-4.01804	0.426175	4.6678e-20
-3.998	0.426175	7.26396e-20
-3.97796	0.426175	1.12791e-19
-3.95792	0.426175	1.74749e-19
-3.93788	0.426175	2.70143e-19
-3.91784	0.426175	4.1669e-19
-3.8978	0.426175	6.41315e-19
-3.87776	0.426175	9.84851e-19
-3.85772	0.426175	1.50907e-18
-3.83768	0.426175	2.30721e-18
-3.81764	0.426175	3.51969e-18
-3.7976	0.426175	5.3575e-18
-3.77756	0.426175	8.13692e-18
-3.75752	0.426175	1.2331e-17
-3.73747	0.426175	1.86455e-17
-3.71743	0.426175	2.81313e-17
-3.69739	0.426175	4.23493e-17
-3.67735	0.426175	6.36124e-17
-3.65731	0.426175	9.53404e-17
-3.63727	0.426175	1.42578e-16
-3.61723	0.426175	2.12749e-16
-3.59719	0.426175	3.16754e-16
-3.57715	0.426175	4.70561e-16
-3.55711	0.426175	6.97509e-16
-3.53707	0.426175	1.03163e-15
-3.51703	0.426175	1.52243e-15
-3.49699	0.426175	2.24176e-15
-3.47695	0.426175	3.29369e-15
-3.45691	0.426175	4.82853e-15
-3.43687	0.426175	7.06296e-15
-3.41683	0.426175	1.03086e-14
-3.39679	0.426175	1.50124e-14
-3.37675	0.426175	2.18143e-14
-3.35671	0.426175	3.1628e-14
-3.33667	0.426175	4.57555e-14
-3.31663	0.426175	6.6047e-14
-3.29659	0.426175	9.51269e-14
-3.27655	0.426175	1.36708e-13
-3.25651	0.426175	1.9603e-13
-3.23647	0.426175	2.80473e-13
-3.21643	0.426175	4.00406e-13
-3.19639	0.426175	5.70359e-13
-3.17635	0.426175	8.10656e-13
-3.15631	0.426175	1.14965e-12
-3.13627	0.426175	1.62679e-12
-3.11623	0.426175	2.29689e-12
-3.09619	0.426175	3.23584e-12
-3.07615	0.426175	4.54855e-12
-3.05611	0.426175	6.37969e-12
-3.03607	0.426175	8.92823e-12
-3.01603	0.426175	1.24673e-11
-2.99599	0.426175	1.73707e-11
-2.97595	0.426175	2.41492e-11
-2.95591	0.426175	3.34986e-11
-2.93587	0.426175	4.63651e-11
-2.91583	0.426175	6.40318e-11
-2.89579	0.426175	8.82347e-11
-2.87575	0.426175	1.21317e-10
-2.85571	0.426175	1.66436e-10
-2.83567	0.426175	2.27829e-10
-2.81563	0.426175	3.1118e-10
-2.79559	0.426175	4.24087e-10
-2.77555	0.426175	5.76682e-10
-2.75551	0.426175	7.82453e-10
-2.73547	0.426175	1.0593e-09
-2.71543	0.426175	1.43094e-09
-2.69539	0.426175	1.92869e-09
-2.67535	0.426175	2.59384e-09
-2.65531	0.426175	3.48067e-09
-2.63527	0.426175	4.6604e-09
-2.61523	0.426175	6.22619e-09
-2.59519	0.426175	8.29969e-09
-2.57515	0.426175	1.10393e-08
-2.55511	0.426175	1.46508e-08
-2.53507	0.426175	1.94007e-08
-2.51503	0.426175	2.5634e-08
-2.49499	0.426175	3.37952e-08
-2.47495	0.426175	4.44562e-08
-2.45491	0.426175	5.83511e-08
-2.43487	0.426175	7.64199e-08
-2.41483	0.426175	9.98626e-08
-2.39479	0.426175	1.30208e-07
-2.37475	0.426175	1.69401e-07
-2.35471	0.426175	2.19903e-07
-2.33467	0.426175	2.84831e-07
-2.31463	0.426175	3.68113e-07
-2.29459	0.426175	4.74697e-07
-2.27455	0.426175	6.10789e-07
-2.25451	0.426175	7.84161e-07
-2.23447	0.426175	1.00452e-06
-2.21443	0.426175	1.28396e-06
-2.19439	0.426175	1.63752e-06
-2.17435	0.426175	2.08382e-06
-2.15431	0.426175	2.64589e-06
-2.13427	0.426175	3.35216e-06
-2.11423	0.426175	4.23757e-06
-2.09419	0.426175	5.34501e-06
-2.07415	0.426175	6.72697e-06
-2.05411	0.426175	8.44755e-06
-2.03407	0.426175	1.05848e-05
-2.01403	0.426175	1.32334e-05
-1.99399	0.426175	1.65083e-05
-1.97395	0.426175	2.05482e-05
-1.95391	0.426175	2.55201e-05
-1.93387	0.426175	3.16251e-05
-1.91383	0.426175	3.9104e-05
-1.89379	0.426175	4.82447e-05
-1.87375	0.426175	5.93907e-05
-1.85371	0.426175	7.29502e-05
-1.83367	0.426175	8.94076e-05
-1.81363	0.426175	0.000109336
-1.79359	0.426175	0.00013341
-1.77355	0.426175	0.000162426
-1.75351	0.426175	0.000197316
-1.73347	0.426175	0.000239171
-1.71343	0.426175	0.000289265
-1.69339	0.426175	0.000349077
-1.67335	0.426175	0.000420326
-1.65331	0.426175	0.000505
-1.63327	0.426175	0.000605392
-1.61323	0.426175	0.000724137
-1.59319	0.426175	0.000864261
-1.57315	0.426175	0.00102922
-1.55311	0.426175	0.00122296
-1.53307	0.426175	0.00144996
-1.51303	0.426175	0.0017153
-1.49299	0.426175	0.00202471
-1.47295	0.426175	0.00238465
-1.45291	0.426175	0.00280238
-1.43287	0.426175	0.003286
-1.41283	0.426175	0.00384459
-1.39279	0.426175	0.00448819
-1.37275	0.426175	0.00522795
-1.35271	0.426175	0.0060762
-1.33267	0.426175	0.00704649
-1.31263	0.426175	0.00815366
-1.29259	0.426175	0.00941396
-1.27255	0.426175	0.0108451
-1.25251	0.426175	0.0124661
-1.23246	0.426175	0.0142978
-1.21242	0.426175	0.0163624
-1.19238	0.426175	0.0186838
-1.17234	0.426175	0.0212875
-1.1523	0.426175	0.0242004
-1.13226	0.426175	0.0274511
-1.11222	0.426175	0.0310696
-1.09218	0.426175	0.0350875
-1.07214	0.426175	0.0395375
-1.0521	0.426175	0.0444534
-1.03206	0.426175	0.0498702
-1.01202	0.426175	0.0558234
-0.991984	0.426175	0.0623493
-0.971944	0.426175	0.0694842
-0.951904	0.426175	0.0772646
-0.931864	0.426175	0.0857265
-0.911824	0.426175	0.094905
-0.891784	0.426175	0.104834
-0.871743	0.426175	0.115546
-0.851703	0.426175	0.127072
-0.831663	0.426175	0.139438
-0.811623	0.426175	0.15267
-0.791583	0.426175	0.166789
-0.771543	0.426175	0.18181
-0.751503	0.426175	0.197747
-0.731463	0.426175	0.214605
-0.711423	0.426175	0.232387
-0.691383	0.426175	0.251086
-0.671343	0.426175	0.27069
-0.651303	0.426175	0.291181
-0.631263	0.426175	0.31253
-0.611222	0.426175	0.334705
-0.591182	0.426175	0.35766
-0.571142	0.426175	0.381346
-0.551102	0.426175	0.405703
-0.531062	0.426175	0.430662
-0.511022	0.426175	0.456146
-0.490982	0.426175	0.482072
-0.470942	0.426175	0.508345
-0.450902	0.426175	0.534867
-0.430862	0.426175	0.561529
-0.410822	0.426175	0.588219
-0.390782	0.426175	0.614816
-0.370741	0.426175	0.641196
-0.350701	0.426175	0.667231
-0.330661	0.426175	0.69279
-0.310621	0.426175	0.717738
-0.290581	0.426175	0.741943
-0.270541	0.426175	0.765271
-0.250501	0.426175	0.787588
-0.230461	0.426175	0.808765
-0.210421	0.426175	0.828678
-0.190381	0.426175	0.847206
-0.170341	0.426175	0.864235
-0.150301	0.426175	0.879658
-0.130261	0.426175	0.89338
-0.11022	0.426175	0.905311
-0.0901804	0.426175	0.915376
-0.0701403	0.426175	0.923508
-0.0501002	0.426175	0.929655
-0.0300601	0.426175	0.933775
-0.01002	0.426175	0.935842
0.01002	0.426175	0.935842
0.0300601	0.426175	0.933775
0.0501002	0.426175	0.929655
0.0701403	0.426175	0.923508
0.0901804	0.426175	0.915376
0.11022	0.426175	0.905311
0.130261	0.426175	0.89338
0.150301	0.426175	0.879658
0.170341	0.426175	0.864235
0.190381	0.426175	0.847206
0.210421	0.426175	0.828678
0.230461	0.426175	0.808765
0.250501	0.426175	0.787588
0.270541	0.426175	0.765271
0.290581	0.426175	0.741943
0.310621	0.426175	0.717738
0.330661	0.426175	0.69279
0.350701	0.426175	0.667231
0.370741	0.426175	0.641196
0.390782	0.426175	0.614816
0.410822	0.426175	0.588219
0.430862	0.426175	0.561529
0.450902	0.426175	0.534867
0.470942	0.426175	0.508345
0.490982	0.426175	0.482072
0.511022	0.426175	0.456146
0.531062	0.426175	0.430662
0.551102	0.426175	0.405703
0.571142	0.426175	0.381346
0.591182	0.426175	0.35766
0.611222	0.426175	0.334705
0.631263	0.426175	0.31253
0.651303	0.426175	0.291181
0.671343	0.426175	0.27069
0.691383	0.426175	0.251086
0.711423	0.426175	0.232387
0.731463	0.426175	0.214605
0.751503	0.426175	0.197747
0.771543	0.426175	0.18181
0.791583	0.426175	0.166789
0.811623	0.426175	0.15267
0.831663	0.426175	0.139438
0.851703	0.426175	0.127072
0.871743	0.426175	0.115546
0.891784	0.426175	0.104834
0.911824	0.426175	0.094905
0.931864	0.426175	0.0857265
0.951904	0.426175	0.0772646
0.971944	0.426175	0.0694842
0.991984	0.426175	0.0623493
1.01202	0.426175	0.0558234
1.03206	0.426175	0.0498702
1.0521	0.426175	0.0444534
1.07214	0.426175	0.0395375
1.09218	0.426175	0.0350875
1.11222	0.426175	0.0310696
1.13226	0.426175	0.0274511
1.1523	0.426175	0.0242004
1.17234	0.426175	0.0212875
1.19238	0.426175	0.0186838
1.21242	0.426175	0.0163624
1.23246	0.426175	0.0142978
1.25251	0.426175	0.0124661
1.27255	0.426175	0.0108451
1.29259	0.426175	0.00941396
1.31263	0.426175	0.00815366
1.33267	0.426175	0.00704649
1.35271	0.426175	0.0060762
1.37275	0.426175	0.00522795
1.39279	0.426175	0.00448819
1.41283	0.426175	0.00384459
1.43287	0.426175	0.003286
1.45291	0.426175	0.00280238
1.47295	0.426175	0.00238465
1.49299	0.426175	0.00202471
1.51303	0.426175	0.0017153
1.53307	0.426175	0.00144996
1.55311	0.426175	0.00122296
1.57315	0.426175	0.00102922
1.59319	0.426175	0.000864261
1.61323	0.426175	0.000724137
1.63327	0.426175	0.000605392
1.65331	0.426175	0.000505
1.67335	0.426175	0.000420326
1.69339	0.426175	0.000349077
1.71343	0.426175	0.000289265
1.73347	0.426175	0.000239171
1.75351	0.426175	0.000197316
1.77355	0.426175	0.000162426
1.79359	0.426175	0.00013341
1.81363	0.426175	0.000109336
1.83367	0.426175	8.94076e-05
1.85371	0.426175	7.29502e-05
1.87375	0.426175	5.93907e-05
1.89379	0.426175	4.82447e-05
1.91383	0.426175	3.9104e-05
1.93387	0.426175	3.16251e-05
1.95391	0.426175	2.55201e-05
1.97395	0.426175	2.05482e-05
1.99399	0.426175	1.65083e-05
2.01403	0.426175	1.32334e-05
2.03407	0.426175	1.05848e-05
2.05411	0.426175	8.44755e-06
2.07415	0.426175	6.72697e-06
2.09419	0.426175	5.34501e-06
2.11423	0.426175	4.23757e-06
2.13427	0.426175	3.35216e-06
2.15431	0.426175	2.64589e-06
2.17435	0.426175	2.08382e-06
2.19439	0.426175	1.63752e-06
2.21443	0.426175	1.28396e-06
2.23447	0.426175	1.00452e-06
2.25451	0.426175	7.84161e-07
2.27455	0.426175	6.10789e-07
2.29459	0.426175	4.74697e-07
2.31463	0.426175	3.68113e-07
2.33467	0.426175	2.84831e-07
2.35471	0.426175	2.19903e-07
2.37475	0.426175	1.69401e-07
2.39479	0.426175	1.30208e-07
2.41483	0.426175	9.98626e-08
2.43487	0.426175	7.64199e-08
2.45491	0.426175	5.83511e-08
2.47495	0.426175	4.44562e-08
2.49499	0.426175	3.37952e-08
2.51503	0.426175	2.5634e-08
2.53507	0.426175	1.94007e-08
2.55511	0.426175	1.46508e-08
2.57515	0.426175	1.10393e-08
2.59519	0.426175	8.29969e-09
2.61523	0.426175	6.22619e-09
2.63527	0.426175	4.6604e-09
2.65531	0.426175	3.48067e-09
2.67535	0.426175	2.59384e-09
2.69539	0.426175	1.92869e-09
2.71543	0.426175	1.43094e-09
2.73547	0.426175	1.0593e-09
2.75551	0.426175	7.82453e-10
2.77555	0.426175	5.76682e-10
2.79559	0.426175	4.24087e-10
2.81563	0.426175	3.1118e-10
2.83567	0.426175	2.27829e-10
2.85571	0.426175	1.66436e-10
2.87575	0.426175	1.21317e-10
2.89579	0.426175	8.82347e-11
2.91583	0.426175	6.40318e-11
2.93587	0.426175	4.63651e-11
2.95591	0.426175	3.34986e-11
2.97595	0.426175	2.41492e-11
2.99599	0.426175	1.73707e-11
3.01603	0.426175	1.24673e-11
3.03607	0.426175	8.92823e-12
3.05611	0.426175	6.37969e-12
3.07615	0.426175	4.54855e-12
3.09619	0.426175	3.23584e-12
3.11623	0.426175	2.29689e-12
3.13627	0.426175	1.62679e-12
3.15631	0.426175	1.14965e-12
3.17635	0.426175	8.10656e-13
3.19639	0.426175	5.70359e-13
3.21643	0.426175	4.00406e-13
3.23647	0.426175	2.80473e-13
3.25651	0.426175	1.9603e-13
3.27655	0.426175	1.36708e-13
3.29659	0.426175	9.51269e-14
3.31663	0.426175	6.6047e-14
3.33667	0.426175	4.57555e-14
3.35671	0.426175	3.1628e-14
3.37675	0.426175	2.18143e-14
3.39679	0.426175	1.50124e-14
3.41683	0.426175	1.03086e-14
3.43687	0.426175	7.06296e-15
3.45691	0.426175	4.82853e-15
3.47695	0.426175	3.29369e-15
3.49699	0.426175	2.24176e-15
3.51703	0.426175	1.52243e-15
3.53707	0.426175	1.03163e-15
3.55711	0.426175	6.97509e-16
3.57715	0.426175	4.70561e-16
3.59719	0.426175	3.16754e-16
3.61723	0.426175	2.12749e-16
3.63727	0.426175	1.42578e-16
3.65731	0.426175	9.53404e-17
3.67735	0.426175	6.36124e-17
3.69739	0.426175	4.23493e-17
3.71743	0.426175	2.81313e-17
3.73747	0.426175	1.86455e-17
3.75752	0.426175	1.2331e-17
3.77756	0.426175	8.13692e-18
3.7976	0.426175	5.3575e-18
3.81764	0.426175	3.51969e-18
3.83768	0.426175	2.30721e-18
3.85772	0.426175	1.50907e-18
3.87776	0.426175	9.84851e-19
3.8978	0.426175	6.41315e-19
3.91784	0.426175	4.1669e-19
3.93788	0.426175	2.70143e-19
3.95792	0.426175	1.74749e-19
3.97796	0.426175	1.12791e-19
3.998	0.426175	7.26396e-20
4.01804	0.426175	4.6678e-20
4.03808	0.426175	2.9929e-20
4.05812	0.426175	1.91474e-20
4.07816	0.426175	1.22228e-20
4.0982	0.426175	7.78515e-21
4.11824	0.426175	4.94772e-21
4.13828	0.426175	3.13749e-21
4.15832	0.426175	1.98518e-21
4.17836	0.426175	1.25331e-21
4.1984	0.426175	7.89503e-22
4.21844	0.426175	4.96238e-22
4.23848	0.426175	3.11219e-22
4.25852	0.426175	1.94752e-22
4.27856	0.426175	1.21601e-22
4.2986	0.426175	7.57587e-23
4.31864	0.426175	4.70942e-23
4.33868	0.426175	2.92107e-23
4.35872	0.426175	1.80782e-23
4.37876	0.426175	1.11638e-23
4.3988	0.426175	6.87866e-24
4.41884	0.426175	4.22899e-24
4.43888	0.426175	2.59424e-24
4.45892	0.426175	1.5879e-24
4.47896	0.426175	9.69785e-25
4.499	0.426175	5.90973e-25
4.51904	0.426175	3.59335e-25
4.53908	0.426175	2.18007e-25
4.55912	0.426175	1.31972e-25
4.57916	0.426175	7.97137e-26
4.5992	0.426175	4.80423e-26
4.61924	0.426175	2.88904e-26
4.63928	0.426175	1.7335e-26
4.65932	0.426175	1.03785e-26
4.67936	0.426175	6.19988e-27
4.6994	0.426175	3.69549e-27
4.71944	0.426175	2.19786e-27
4.73948	0.426175	1.30428e-27
4.75952	0.426175	7.72285e-28
4.77956	0.426175	4.56274e-28
4.7996	0.426175	2.68976e-28
4.81964	0.426175	1.58212e-28
4.83968	0.426175	9.28554e-29
4.85972	0.426175	5.43769e-29
4.87976	0.426175	3.17732e-29
4.8998	0.426175	1.85245e-29
4.91984	0.426175	1.07764e-29
4.93988	0.426175	6.25515e-30
4.95992	0.426175	3.62279e-30
4.97996	0.426175	2.09357e-30
5	0.426175	1.20718e-30
-5	0.93474	2.61249e-07
-4.97996	0.93474	2.92927e-07
-4.95992	0.93474	3.28296e-07
-4.93988	0.93474	3.67766e-07
-4.91984	0.93474	4.11791e-07
-4.8998	0.93474	4.60876e-07
-4.87976	0.93474	5.15574e-07
-4.85972	0.93474	5.76499e-07
-4.83968	0.93474	6.44327e-07
-4.81964	0.93474	7.19804e-07
-4.7996	0.93474	8.03754e-07
-4.77956	0.93474	8.97081e-07
-4.75952	0.93474	1.00079e-06
-4.73948	0.93474	1.11597e-06
-4.71944	0.93474	1.24383e-06
-4.6994	0.93474	1.38571e-06
-4.67936	0.93474	1.54306e-06
-4.65932	0.93474	1.71749e-06
-4.63928	0.93474	1.91076e-06
-4.61924	0.93474	2.12479e-06
-4.5992	0.93474	2.36173e-06
-4.57916	0.93474	2.62387e-06
-4.55912	0.93474	2.91377e-06
-4.53908	0.93474	3.23421e-06
-4.51904	0.93474	3.58825e-06
-4.499	0.93474	3.97921e-06
-4.47896	0.93474	4.41074e-06
-4.45892	0.93474	4.88682e-06
-4.43888	0.93474	5.4118e-06
-4.41884	0.93474	5.99043e-06
-4.3988	0.93474	6.62787e-06
-4.37876	0.93474	7.32977e-06
-4.35872	0.93474	8.10228e-06
-4.33868	0.93474	8.95209e-06
-4.31864	0.93474	9.8865e-06
-4.2986	0.93474	1.09134e-05
-4.27856	0.93474	1.20415e-05
-4.25852	0.93474	1.328e-05
-4.23848	0.93474	1.46392e-05
-4.21844	0.93474	1.61301e-05
-4.1984	0.93474	1.77646e-05
-4.17836	0.93474	1.95559e-05
-4.15832	0.93474	2.15178e-05
-4.13828	0.93474	2.36657e-05
-4.11824	0.93474	2.6016e-05
-4.0982	0.93474	2.85866e-05
-4.07816	0.93474	3.13967e-05
-4.05812	0.93474	3.44673e-05
-4.03808	0.93474	3.78207e-05
-4.01804	0.93474	4.14814e-05
-3.998	0.93474	4.54755e-05
-3.97796	0.93474	4.98312e-05
-3.95792	0.93474	5.45791e-05
-3.93788	0.93474	5.97518e-05
-3.91784	0.93474	6.53847e-05
-3.8978	0.93474	7.15158e-05
-3.87776	0.93474	7.81858e-05
-3.85772	0.93474	8.54387e-05
-3.83768	0.93474	9.33214e-05
-3.81764	0.93474	0.000101885
-3.7976	0.93474	0.000111182
-3.77756	0.93474	0.000121273
-3.75752	0.93474	0.000132219
-3.73747	0.93474	0.000144086
-3.71743	0.93474	0.000156946
-3.69739	0.93474	0.000170876
-3.67735	0.93474	0.000185956
-3.65731	0.93474	0.000202274
-3.63727	0.93474	0.000219923
-3.61723	0.93474	0.000239002
-3.59719	0.93474	0.000259617
-3.57715	0.93474	0.00028188
-3.55711	0.93474	0.000305912
-3.53707	0.93474	0.000331841
-3.51703	0.93474	0.000359801
-3.49699	0.93474	0.000389938
-3.47695	0.93474	0.000422406
-3.45691	0.93474	0.000457366
-3.43687	0.93474	0.000494992
-3.41683	0.93474	0.000535467
-3.39679	0.93474	0.000578986
-3.37675	0.93474	0.000625754
-3.35671	0.93474	0.000675989
-3.33667	0.93474	0.000729921
-3.31663	0.93474	0.000787794
-3.29659	0.93474	0.000849865
-3.27655	0.93474	0.000916405
-3.25651	0.93474	0.000987701
-3.23647	0.93474	0.00106405
-3.21643	0.93474	0.00114578
-3.19639	0.93474	0.00123322
-3.17635	0.93474	0.00132672
-3.15631	0.93474	0.00142666
-3.13627	0.93474	0.00153342
-3.11623	0.93474	0.00164741
-3.09619	0.93474	0.00176906
-3.07615	0.93474	0.00189882
-3.05611	0.93474	0.00203716
-3.03607	0.93474	0.00218458
-3.01603	0.93474	0.00234158
-2.99599	0.93474	0.00250872
-2.97595	0.93474	0.00268656
-2.95591	0.93474	0.00287567
-2.93587	0.93474	0.00307669
-2.91583	0.93474	0.00329024
-2.89579	0.93474	0.003517
-2.87575	0.93474	0.00375766
-2.85571	0.93474	0.00401294
-2.83567	0.93474	0.0042836
-2.81563	0.93474	0.00457041
-2.79559	0.93474	0.00487418
-2.77555	0.93474	0.00519576
-2.75551	0.93474	0.005536
-2.73547	0.93474	0.00589582
-2.71543	0.93474	0.00627614
-2.69539	0.93474	0.00667792
-2.67535	0.93474	0.00710215
-2.65531	0.93474	0.00754987
-2.63527	0.93474	0.00802212
-2.61523	0.93474	0.00851999
-2.59519	0.93474	0.0090446
-2.57515	0.93474	0.00959711
-2.55511	0.93474	0.0101787
-2.53507	0.93474	0.0107905
-2.51503	0.93474	0.0114339
-2.49499	0.93474	0.0121101
-2.47495	0.93474	0.0128204
-2.45491	0.93474	0.013566
-2.43487	0.93474	0.0143485
-2.41483	0.93474	0.0151691
-2.39479	0.93474	0.0160293
-2.37475	0.93474	0.0169305
-2.35471	0.93474	0.0178741
-2.33467	0.93474	0.0188617
-2.31463	0.93474	0.0198946
-2.29459	0.93474	0.0209745
-2.27455	0.93474	0.0221029
-2.25451	0.93474	0.0232812
-2.23447	0.93474	0.0245111
-2.21443	0.93474	0.0257941
-2.19439	0.93474	0.0271318
-2.17435	0.93474	0.0285258
-2.15431	0.93474	0.0299775
-2.13427	0.93474	0.0314887
-2.11423	0.93474	0.0330609
-2.09419	0.93474	0.0346956
-2.07415	0.93474	0.0363945
-2.05411	0.93474	0.0381589
-2.03407	0.93474	0.0399905
-2.01403	0.93474	0.0418908
-1.99399	0.93474	0.0438612
-1.97395	0.93474	0.0459032
-1.95391	0.93474	0.0480182
-1.93387	0.93474	0.0502075
-1.91383	0.93474	0.0524725
-1.89379	0.93474	0.0548145
-1.87375	0.93474	0.0572348
-1.85371	0.93474	0.0597344
-1.83367	0.93474	0.0623145
-1.81363	0.93474	0.0649763
-1.79359	0.93474	0.0677206
-1.77355	0.93474	0.0705483
-1.75351	0.93474	0.0734604
-1.73347	0.93474	0.0764575
-1.71343	0.93474	0.0795403
-1.69339	0.93474	0.0827094
-1.67335	0.93474	0.0859652
-1.65331	0.93474	0.0893082
-1.63327	0.93474	0.0927385
-1.61323	0.93474	0.0962563
-1.59319	0.93474	0.0998616
-1.57315	0.93474	0.103554
-1.55311	0.93474	0.107334
-1.53307	0.93474	0.111201
-1.51303	0.93474	0.115154
-1.49299	0.93474	0.119193
-1.47295	0.93474	0.123317
-1.45291	0.93474	0.127525
-1.43287	0.93474	0.131816
-1.41283	0.93474	0.136189
-1.39279	0.93474	0.140642
-1.37275	0.93474	0.145174
-1.35271	0.93474	0.149783
-1.33267	0.93474	0.154467
-1.31263	0.93474	0.159225
-1.29259	0.93474	0.164054
-1.27255	0.93474	0.168952
-1.25251	0.93474	0.173916
-1.23246	0.93474	0.178943
-1.21242	0.93474	0.184031
-1.19238	0.93474	0.189177
-1.17234	0.93474	0.194378
-1.1523	0.93474	0.199629
-1.13226	0.93474	0.204929
-1.11222	0.93474	0.210272
-1.09218	0.93474	0.215655
-1.07214	0.93474	0.221075
-1.0521	0.93474	0.226527
-1.03206	0.93474	0.232006
-1.01202	0.93474	0.237509
-0.991984	0.93474	0.243031
-0.971944	0.93474	0.248566
-0.951904	0.93474	0.254111
-0.931864	0.93474	0.259661
-0.911824	0.93474	0.265209
-0.891784	0.93474	0.270752
-0.871743	0.93474	0.276283
-0.851703	0.93474	0.281798
-0.831663	0.93474	0.287291
-0.811623	0.93474	0.292757
-0.791583	0.93474	0.298189
-0.771543	0.93474	0.303583
-0.751503	0.93474	0.308932
-0.731463	0.93474	0.31423
-0.711423	0.93474	0.319473
-0.691383	0.93474	0.324654
-0.671343	0.93474	0.329768
-0.651303	0.93474	0.334808
-0.631263	0.93474	0.339769
-0.611222	0.93474	0.344645
-0.591182	0.93474	0.34943
-0.571142	0.93474	0.354119
-0.551102	0.93474	0.358706
-0.531062	0.93474	0.363185
-0.511022	0.93474	0.367552
-0.490982	0.93474	0.371799
-0.470942	0.93474	0.375924
-0.450902	0.93474	0.379919
-0.430862	0.93474	0.38378
-0.410822	0.93474	0.387502
-0.390782	0.93474	0.391081
-0.370741	0.93474	0.394511
-0.350701	0.93474	0.397789
-0.330661	0.93474	0.400909
-0.310621	0.93474	0.403869
-0.290581	0.93474	0.406663
-0.270541	0.93474	0.409288
-0.250501	0.93474	0.411741
-0.230461	0.93474	0.414018
-0.210421	0.93474	0.416117
-0.190381	0.93474	0.418034
-0.170341	0.93474	0.419767
-0.150301	0.93474	0.421313
-0.130261	0.93474	0.422671
-0.11022	0.93474	0.423838
-0.0901804	0.93474	0.424813
-0.0701403	0.93474	0.425595
-0.0501002	0.93474	0.426182
-0.0300601	0.93474	0.426574
-0.01002	0.93474	0.42677
0.01002	0.93474	0.42677
0.0300601	0.93474	0.426574
0.0501002	0.93474	0.426182
0.0701403	0.93474	0.425595
0.0901804	0.93474	0.424813
0.11022	0.93474	0.423838
0.130261	0.93474	0.422671
0.150301	0.93474	0.421313
0.170341	0.93474	0.419767
0.190381	0.93474	0.418034
0.210421	0.93474	0.416117
0.230461	0.93474	0.414018
0.250501	0.93474	0.411741
0.270541	0.93474	0.409288
0.290581	0.93474	0.406663
0.310621	0.93474	0.403869
0.330661	0.93474	0.400909
0.350701	0.93474	0.397789
0.370741	0.93474	0.394511
0.390782	0.93474	0.391081
0.410822	0.93474	0.387502
0.430862	0.93474	0.38378
0.450902	0.93474	0.379919
0.470942	0.93474	0.375924
0.490982	0.93474	0.371799
0.511022	0.93474	0.367552
0.531062	0.93474	0.363185
0.551102	0.93474	0.358706
0.571142	0.93474	0.354119
0.591182	0.93474	0.34943
0.611222	0.93474	0.344645
0.631263	0.93474	0.339769
0.651303	0.93474	0.334808
0.671343	0.93474	0.329768
0.691383	0.93474	0.324654
0.711423	0.93474	0.319473
0.731463	0.93474	0.31423
0.751503	0.93474	0.308932
0.771543	0.93474	0.303583
0.791583	0.93474	0.298189
0.811623	0.93474	0.292757
0.831663	0.93474	0.287291
0.851703	0.93474	0.281798
0.871743	0.93474	0.276283
0.891784	0.93474	0.270752
0.911824	0.93474	0.265209
0.931864	0.93474	0.259661
0.951904	0.93474	0.254111
0.971944	0.93474	0.248566
0.991984	0.93474	0.243031
1.01202	0.93474	0.237509
1.03206	0.93474	0.232006
1.0521	0.93474	0.226527
1.07214	0.93474	0.221075
1.09218	0.93474	0.215655
1.11222	0.93474	0.210272
1.13226	0.93474	0.204929
1.1523	0.93474	0.199629
1.17234	0.93474	0.194378
1.19238	0.93474	0.189177
1.21242	0.93474	0.184031
1.23246	0.93474	0.178943
1.25251	0.93474	0.173916
1.27255	0.93474	0.168952
1.29259	0.93474	0.164054
1.31263	0.93474	0.159225
1.33267	0.93474	0.154467
1.35271	0.93474	0.149783
1.37275	0.93474	0.145174
1.39279	0.93474	0.140642
1.41283	0.93474	0.136189
1.43287	0.93474	0.131816
1.45291	0.93474	0.127525
1.47295	0.93474	0.123317
1.49299	0.93474	0.119193
1.51303	0.93474	0.115154
1.53307	0.93474	0.111201
1.55311	0.93474	0.107334
1.57315	0.93474	0.103554
1.59319	0.93474	0.0998616
1.61323	0.93474	0.0962563
1.63327	0.93474	0.0927385
1.65331	0.93474	0.0893082
1.67335	0.93474	0.0859652
1.69339	0.93474	0.0827094
1.71343	0.93474	0.0795403
1.73347	0.93474	0.0764575
1.75351	0.93474	0.0734604
1.77355	0.93474	0.0705483
1.79359	0.93474	0.0677206
1.81363	0.93474	0.0649763
1.83367	0.93474	0.0623145
1.85371	0.93474	0.0597344
1.87375	0.93474	0.0572348
1.89379	0.93474	0.0548145
1.91383	0.93474	0.0524725
1.93387	0.93474	0.0502075
1.95391	0.93474	0.0480182
1.97395	0.93474	0.0459032
1.99399	0.93474	0.0438612
2.01403	0.93474	0.0418908
2.03407	0.93474	0.0399905
2.05411	0.93474	0.0381589
2.07415	0.93474	0.0363945
2.09419	0.93474	0.0346956
2.11423	0.93474	0.0330609
2.13427	0.93474	0.0314887
2.15431	0.93474	0.0299775
2.17435	0.93474	0.0285258
2.19439	0.93474	0.0271318
2.21443	0.93474	0.0257941
2.23447	0.93474	0.0245111
2.25451	0.93474	0.0232812
2.27455	0.93474	0.0221029
2.29459	0.93474	0.0209745
2.31463	0.93474	0.0198946
2.33467	0.93474	0.0188617
2.35471	0.93474	0.0178741
2.37475	0.93474	0.0169305
2.39479	0.93474	0.0160293
2.41483	0.93474	0.0151691
2.43487	0.93474	0.0143485
2.45491	0.93474	0.013566
2.47495	0.93474	0.0128204
2.49499	0.93474	0.0121101
2.51503	0.93474	0.0114339
2.53507	0.93474	0.0107905
2.55511	0.93474	0.0101787
2.57515	0.93474	0.00959711
2.59519	0.93474	0.0090446
2.61523	0.93474	0.00851999
2.63527	0.93474	0.00802212
2.65531	0.93474	0.00754987
2.67535	0.93474	0.00710215
2.69539	0.93474	0.00667792
2.71543	0.93474	0.00627614
2.73547	0.93474	0.00589582
2.75551	0.93474	0.005536
2.77555	0.93474	0.00519576
2.79559	0.93474	0.00487418
2.81563	0.93474	0.00457041
2.83567	0.93474	0.0042836
2.85571	0.93474	0.00401294
2.87575	0.93474	0.00375766
2.89579	0.93474	0.003517
2.91583	0.93474	0.00329024
2.93587	0.93474	0.00307669
2.95591	0.93474	0.00287567
2.97595	0.93474	0.00268656
2.99599	0.93474	0.00250872
3.01603	0.93474	0.00234158
3.03607	0.93474	0.00218458
3.05611	0.93474	0.00203716
3.07615	0.93474	0.00189882
3.09619	0.93474	0.00176906
3.11623	0.93474	0.00164741
3.13627	0.93474	0.00153342
3.15631	0.93474	0.00142666
3.17635	0.93474	0.00132672
3.19639	0.93474	0.00123322
3.21643	0.93474	0.00114578
3.23647	0.93474	0.00106405
3.25651	0.93474	0.000987701
3.27655	0.93474	0.000916405
3.29659	0.93474	0.000849865
3.31663	0.93474	0.000787794
3.33667	0.93474	0.000729921
3.35671	0.93474	0.000675989
3.37675	0.93474	0.000625754
3.39679	0.93474	0.000578986
3.41683	0.93474	0.000535467
3.43687	0.93474	0.000494992
3.45691	0.93474	0.000457366
3.47695	0.93474	0.000422406
3.49699	0.93474	0.000389938
3.51703	0.93474	0.000359801
3.53707	0.93474	0.000331841
3.55711	0.93474	0.000305912
3.57715	0.93474	0.00028188
3.59719	0.93474	0.000259617
3.61723	0.93474	0.000239002
3.63727	0.93474	0.000219923
3.65731	0.93474	0.000202274
3.67735	0.93474	0.000185956
3.69739	0.93474	0.000170876
3.71743	0.93474	0.000156946
3.73747	0.93474	0.000144086
3.75752	0.93474	0.000132219
3.77756	0.93474	0.000121273
3.7976	0.93474	0.000111182
3.81764	0.93474	0.000101885
3.83768	0.93474	9.33214e-05
3.85772	0.93474	8.54387e-05
3.87776	0.93474	7.81858e-05
3.8978	0.93474	7.15158e-05
3.91784	0.93474	6.53847e-05
3.93788	0.93474	5.97518e-05
3.95792	0.93474	5.45791e-05
3.97796	0.93474	4.98312e-05
3.998	0.93474	4.54755e-05
4.01804	0.93474	4.14814e-05
4.03808	0.93474	3.78207e-05
4.05812	0.93474	3.44673e-05
4.07816	0.93474	3.13967e-05
4.0982	0.93474	2.85866e-05
4.11824	0.93474	2.6016e-05
4.13828	0.93474	2.36657e-05
4.15832	0.93474	2.15178e-05
4.17836	0.93474	1.95559e-05
4.1984	0.93474	1.77646e-05
4.21844	0.93474	1.61301e-05
4.23848	0.93474	1.46392e-05
4.25852	0.93474	1.328e-05
4.27856	0.93474	1.20415e-05
4.2986	0.93474	1.09134e-05
4.31864	0.93474	9.8865e-06
4.33868	0.93474	8.95209e-06
4.35872	0.93474	8.10228e-06
4.37876	0.93474	7.32977e-06
4.3988	0.93474	6.62787e-06
4.41884	0.93474	5.99043e-06
4.43888	0.93474	5.4118e-06
4.45892	0.93474	4.88682e-06
4.47896	0.93474	4.41074e-06
4.499	0.93474	3.97921e-06
4.51904	0.93474	3.58825e-06
4.53908	0.93474	3.23421e-06
4.55912	0.93474	2.91377e-06
4.57916	0.93474	2.62387e-06
4.5992	0.93474	2.36173e-06
4.61924	0.93474	2.12479e-06
4.63928	0.93474	1.91076e-06
4.65932	0.93474	1.71749e-06
4.67936	0.93474	1.54306e-06
4.6994	0.93474	1.38571e-06
4.71944	0.93474	1.24383e-06
4.73948	0.93474	1.11597e-06
4.75952	0.93474	1.00079e-06
4.77956	0.93474	8.97081e-07
4.7996	0.93474	8.03754e-07
4.81964	0.93474	7.19804e-07
4.83968	0.93474	6.44327e-07
4.85972	0.93474	5.76499e-07
4.87976	0.93474	5.15574e-07
4.8998	0.93474	4.60876e-07
4.91984	0.93474	4.11791e-07
4.93988	0.93474	3.67766e-07
4.95992	0.93474	3.28296e-07
4.97996	0.93474	2.92927e-07
[truncated: 48,001 more rows]

## Sheet: Box2c
x	y_sim	y
-5	y.mean	1.48672e-06
-4.97996	y.mean	1.64308e-06
-4.95992	y.mean	1.81515e-06
-4.93988	y.mean	2.00444e-06
-4.91984	y.mean	2.21258e-06
-4.8998	y.mean	2.44136e-06
-4.87976	y.mean	2.6927e-06
-4.85972	y.mean	2.96873e-06
-4.83968	y.mean	3.27175e-06
-4.81964	y.mean	3.60424e-06
-4.7996	y.mean	3.96893e-06
-4.77956	y.mean	4.36876e-06
-4.75952	y.mean	4.80694e-06
-4.73948	y.mean	5.28695e-06
-4.71944	y.mean	5.81256e-06
-4.6994	y.mean	6.38785e-06
-4.67936	y.mean	7.01726e-06
-4.65932	y.mean	7.7056e-06
-4.63928	y.mean	8.45806e-06
-4.61924	y.mean	9.28026e-06
-4.5992	y.mean	1.01783e-05
-4.57916	y.mean	1.11588e-05
-4.55912	y.mean	1.22288e-05
-4.53908	y.mean	1.3396e-05
-4.51904	y.mean	1.46688e-05
-4.499	y.mean	1.6056e-05
-4.47896	y.mean	1.75673e-05
-4.45892	y.mean	1.92132e-05
-4.43888	y.mean	2.10049e-05
-4.41884	y.mean	2.29544e-05
-4.3988	y.mean	2.50748e-05
-4.37876	y.mean	2.738e-05
-4.35872	y.mean	2.98852e-05
-4.33868	y.mean	3.26065e-05
-4.31864	y.mean	3.55613e-05
-4.2986	y.mean	3.87683e-05
-4.27856	y.mean	4.22476e-05
-4.25852	y.mean	4.60206e-05
-4.23848	y.mean	5.01104e-05
-4.21844	y.mean	5.45418e-05
-4.1984	y.mean	5.93412e-05
-4.17836	y.mean	6.45371e-05
-4.15832	y.mean	7.01597e-05
-4.13828	y.mean	7.62415e-05
-4.11824	y.mean	8.28172e-05
-4.0982	y.mean	8.9924e-05
-4.07816	y.mean	9.76015e-05
-4.05812	y.mean	0.000105892
-4.03808	y.mean	0.00011484
-4.01804	y.mean	0.000124495
-3.998	y.mean	0.000134907
-3.97796	y.mean	0.000146131
-3.95792	y.mean	0.000158226
-3.93788	y.mean	0.000171253
-3.91784	y.mean	0.000185277
-3.8978	y.mean	0.00020037
-3.87776	y.mean	0.000216606
-3.85772	y.mean	0.000234062
-3.83768	y.mean	0.000252825
-3.81764	y.mean	0.000272981
-3.7976	y.mean	0.000294626
-3.77756	y.mean	0.00031786
-3.75752	y.mean	0.000342788
-3.73747	y.mean	0.000369523
-3.71743	y.mean	0.000398183
-3.69739	y.mean	0.000428893
-3.67735	y.mean	0.000461787
-3.65731	y.mean	0.000497003
-3.63727	y.mean	0.000534691
-3.61723	y.mean	0.000575005
-3.59719	y.mean	0.000618111
-3.57715	y.mean	0.000664182
-3.55711	y.mean	0.000713399
-3.53707	y.mean	0.000765956
-3.51703	y.mean	0.000822055
-3.49699	y.mean	0.000881909
-3.47695	y.mean	0.00094574
-3.45691	y.mean	0.00101378
-3.43687	y.mean	0.00108629
-3.41683	y.mean	0.00116351
-3.39679	y.mean	0.00124572
-3.37675	y.mean	0.0013332
-3.35671	y.mean	0.00142626
-3.33667	y.mean	0.00152519
-3.31663	y.mean	0.00163034
-3.29659	y.mean	0.00174203
-3.27655	y.mean	0.00186063
-3.25651	y.mean	0.00198651
-3.23647	y.mean	0.00212005
-3.21643	y.mean	0.00226165
-3.19639	y.mean	0.00241175
-3.17635	y.mean	0.00257078
-3.15631	y.mean	0.00273919
-3.13627	y.mean	0.00291746
-3.11623	y.mean	0.00310609
-3.09619	y.mean	0.00330558
-3.07615	y.mean	0.00351648
-3.05611	y.mean	0.00373933
-3.03607	y.mean	0.0039747
-3.01603	y.mean	0.0042232
-2.99599	y.mean	0.00448542
-2.97595	y.mean	0.00476202
-2.95591	y.mean	0.00505364
-2.93587	y.mean	0.00536097
-2.91583	y.mean	0.00568471
-2.89579	y.mean	0.00602557
-2.87575	y.mean	0.00638431
-2.85571	y.mean	0.00676169
-2.83567	y.mean	0.0071585
-2.81563	y.mean	0.00757556
-2.79559	y.mean	0.00801369
-2.77555	y.mean	0.00847376
-2.75551	y.mean	0.00895665
-2.73547	y.mean	0.00946325
-2.71543	y.mean	0.00999449
-2.69539	y.mean	0.0105513
-2.67535	y.mean	0.0111347
-2.65531	y.mean	0.0117456
-2.63527	y.mean	0.0123851
-2.61523	y.mean	0.0130541
-2.59519	y.mean	0.0137537
-2.57515	y.mean	0.0144851
-2.55511	y.mean	0.0152491
-2.53507	y.mean	0.0160471
-2.51503	y.mean	0.01688
-2.49499	y.mean	0.017749
-2.47495	y.mean	0.0186553
-2.45491	y.mean	0.0195999
-2.43487	y.mean	0.0205842
-2.41483	y.mean	0.0216091
-2.39479	y.mean	0.022676
-2.37475	y.mean	0.023786
-2.35471	y.mean	0.0249404
-2.33467	y.mean	0.0261403
-2.31463	y.mean	0.0273868
-2.29459	y.mean	0.0286813
-2.27455	y.mean	0.030025
-2.25451	y.mean	0.031419
-2.23447	y.mean	0.0328644
-2.21443	y.mean	0.0343626
-2.19439	y.mean	0.0359147
-2.17435	y.mean	0.0375217
-2.15431	y.mean	0.039185
-2.13427	y.mean	0.0409055
-2.11423	y.mean	0.0426845
-2.09419	y.mean	0.0445229
-2.07415	y.mean	0.0464219
-2.05411	y.mean	0.0483824
-2.03407	y.mean	0.0504055
-2.01403	y.mean	0.0524921
-1.99399	y.mean	0.0546431
-1.97395	y.mean	0.0568594
-1.95391	y.mean	0.0591419
-1.93387	y.mean	0.0614912
-1.91383	y.mean	0.0639083
-1.89379	y.mean	0.0663936
-1.87375	y.mean	0.068948
-1.85371	y.mean	0.0715718
-1.83367	y.mean	0.0742657
-1.81363	y.mean	0.07703
-1.79359	y.mean	0.0798651
-1.77355	y.mean	0.0827714
-1.75351	y.mean	0.0857489
-1.73347	y.mean	0.0887979
-1.71343	y.mean	0.0919184
-1.69339	y.mean	0.0951103
-1.67335	y.mean	0.0983736
-1.65331	y.mean	0.101708
-1.63327	y.mean	0.105113
-1.61323	y.mean	0.108589
-1.59319	y.mean	0.112134
-1.57315	y.mean	0.115749
-1.55311	y.mean	0.119432
-1.53307	y.mean	0.123183
-1.51303	y.mean	0.127001
-1.49299	y.mean	0.130884
-1.47295	y.mean	0.134832
-1.45291	y.mean	0.138844
-1.43287	y.mean	0.142917
-1.41283	y.mean	0.147051
-1.39279	y.mean	0.151243
-1.37275	y.mean	0.155493
-1.35271	y.mean	0.159798
-1.33267	y.mean	0.164156
-1.31263	y.mean	0.168565
-1.29259	y.mean	0.173024
-1.27255	y.mean	0.177529
-1.25251	y.mean	0.182077
-1.23246	y.mean	0.186668
-1.21242	y.mean	0.191297
-1.19238	y.mean	0.195963
-1.17234	y.mean	0.200662
-1.1523	y.mean	0.205391
-1.13226	y.mean	0.210147
-1.11222	y.mean	0.214926
-1.09218	y.mean	0.219726
-1.07214	y.mean	0.224544
-1.0521	y.mean	0.229374
-1.03206	y.mean	0.234215
-1.01202	y.mean	0.239061
-0.991984	y.mean	0.24391
-0.971944	y.mean	0.248758
-0.951904	y.mean	0.2536
-0.931864	y.mean	0.258432
-0.911824	y.mean	0.26325
-0.891784	y.mean	0.268051
-0.871743	y.mean	0.27283
-0.851703	y.mean	0.277582
-0.831663	y.mean	0.282304
-0.811623	y.mean	0.286991
-0.791583	y.mean	0.291638
-0.771543	y.mean	0.296242
-0.751503	y.mean	0.300798
-0.731463	y.mean	0.305301
-0.711423	y.mean	0.309747
-0.691383	y.mean	0.314131
-0.671343	y.mean	0.31845
-0.651303	y.mean	0.322699
-0.631263	y.mean	0.326873
-0.611222	y.mean	0.330968
-0.591182	y.mean	0.334979
-0.571142	y.mean	0.338903
-0.551102	y.mean	0.342736
-0.531062	y.mean	0.346472
-0.511022	y.mean	0.350109
-0.490982	y.mean	0.353642
-0.470942	y.mean	0.357067
-0.450902	y.mean	0.360381
-0.430862	y.mean	0.363579
-0.410822	y.mean	0.366658
-0.390782	y.mean	0.369615
-0.370741	y.mean	0.372446
-0.350701	y.mean	0.375148
-0.330661	y.mean	0.377718
-0.310621	y.mean	0.380153
-0.290581	y.mean	0.38245
-0.270541	y.mean	0.384606
-0.250501	y.mean	0.38662
-0.230461	y.mean	0.388487
-0.210421	y.mean	0.390207
-0.190381	y.mean	0.391778
-0.170341	y.mean	0.393196
-0.150301	y.mean	0.394462
-0.130261	y.mean	0.395572
-0.11022	y.mean	0.396526
-0.0901804	y.mean	0.397323
-0.0701403	y.mean	0.397962
-0.0501002	y.mean	0.398442
-0.0300601	y.mean	0.398762
-0.01002	y.mean	0.398922
0.01002	y.mean	0.398922
0.0300601	y.mean	0.398762
0.0501002	y.mean	0.398442
0.0701403	y.mean	0.397962
0.0901804	y.mean	0.397323
0.11022	y.mean	0.396526
0.130261	y.mean	0.395572
0.150301	y.mean	0.394462
0.170341	y.mean	0.393196
0.190381	y.mean	0.391778
0.210421	y.mean	0.390207
0.230461	y.mean	0.388487
0.250501	y.mean	0.38662
0.270541	y.mean	0.384606
0.290581	y.mean	0.38245
0.310621	y.mean	0.380153
0.330661	y.mean	0.377718
0.350701	y.mean	0.375148
0.370741	y.mean	0.372446
0.390782	y.mean	0.369615
0.410822	y.mean	0.366658
0.430862	y.mean	0.363579
0.450902	y.mean	0.360381
0.470942	y.mean	0.357067
0.490982	y.mean	0.353642
0.511022	y.mean	0.350109
0.531062	y.mean	0.346472
0.551102	y.mean	0.342736
0.571142	y.mean	0.338903
0.591182	y.mean	0.334979
0.611222	y.mean	0.330968
0.631263	y.mean	0.326873
0.651303	y.mean	0.322699
0.671343	y.mean	0.31845
0.691383	y.mean	0.314131
0.711423	y.mean	0.309747
0.731463	y.mean	0.305301
0.751503	y.mean	0.300798
0.771543	y.mean	0.296242
0.791583	y.mean	0.291638
0.811623	y.mean	0.286991
0.831663	y.mean	0.282304
0.851703	y.mean	0.277582
0.871743	y.mean	0.27283
0.891784	y.mean	0.268051
0.911824	y.mean	0.26325
0.931864	y.mean	0.258432
0.951904	y.mean	0.2536
0.971944	y.mean	0.248758
0.991984	y.mean	0.24391
1.01202	y.mean	0.239061
1.03206	y.mean	0.234215
1.0521	y.mean	0.229374
1.07214	y.mean	0.224544
1.09218	y.mean	0.219726
1.11222	y.mean	0.214926
1.13226	y.mean	0.210147
1.1523	y.mean	0.205391
1.17234	y.mean	0.200662
1.19238	y.mean	0.195963
1.21242	y.mean	0.191297
1.23246	y.mean	0.186668
1.25251	y.mean	0.182077
1.27255	y.mean	0.177529
1.29259	y.mean	0.173024
1.31263	y.mean	0.168565
1.33267	y.mean	0.164156
1.35271	y.mean	0.159798
1.37275	y.mean	0.155493
1.39279	y.mean	0.151243
1.41283	y.mean	0.147051
1.43287	y.mean	0.142917
1.45291	y.mean	0.138844
1.47295	y.mean	0.134832
1.49299	y.mean	0.130884
1.51303	y.mean	0.127001
1.53307	y.mean	0.123183
1.55311	y.mean	0.119432
1.57315	y.mean	0.115749
1.59319	y.mean	0.112134
1.61323	y.mean	0.108589
1.63327	y.mean	0.105113
1.65331	y.mean	0.101708
1.67335	y.mean	0.0983736
1.69339	y.mean	0.0951103
1.71343	y.mean	0.0919184
1.73347	y.mean	0.0887979
1.75351	y.mean	0.0857489
1.77355	y.mean	0.0827714
1.79359	y.mean	0.0798651
1.81363	y.mean	0.07703
1.83367	y.mean	0.0742657
1.85371	y.mean	0.0715718
1.87375	y.mean	0.068948
1.89379	y.mean	0.0663936
1.91383	y.mean	0.0639083
1.93387	y.mean	0.0614912
1.95391	y.mean	0.0591419
1.97395	y.mean	0.0568594
1.99399	y.mean	0.0546431
2.01403	y.mean	0.0524921
2.03407	y.mean	0.0504055
2.05411	y.mean	0.0483824
2.07415	y.mean	0.0464219
2.09419	y.mean	0.0445229
2.11423	y.mean	0.0426845
2.13427	y.mean	0.0409055
2.15431	y.mean	0.039185
2.17435	y.mean	0.0375217
2.19439	y.mean	0.0359147
2.21443	y.mean	0.0343626
2.23447	y.mean	0.0328644
2.25451	y.mean	0.031419
2.27455	y.mean	0.030025
2.29459	y.mean	0.0286813
2.31463	y.mean	0.0273868
2.33467	y.mean	0.0261403
2.35471	y.mean	0.0249404
2.37475	y.mean	0.023786
2.39479	y.mean	0.022676
2.41483	y.mean	0.0216091
2.43487	y.mean	0.0205842
2.45491	y.mean	0.0195999
2.47495	y.mean	0.0186553
2.49499	y.mean	0.017749
2.51503	y.mean	0.01688
2.53507	y.mean	0.0160471
2.55511	y.mean	0.0152491
2.57515	y.mean	0.0144851
2.59519	y.mean	0.0137537
2.61523	y.mean	0.0130541
2.63527	y.mean	0.0123851
2.65531	y.mean	0.0117456
2.67535	y.mean	0.0111347
2.69539	y.mean	0.0105513
2.71543	y.mean	0.00999449
2.73547	y.mean	0.00946325
2.75551	y.mean	0.00895665
2.77555	y.mean	0.00847376
2.79559	y.mean	0.00801369
2.81563	y.mean	0.00757556
2.83567	y.mean	0.0071585
2.85571	y.mean	0.00676169
2.87575	y.mean	0.00638431
2.89579	y.mean	0.00602557
2.91583	y.mean	0.00568471
2.93587	y.mean	0.00536097
2.95591	y.mean	0.00505364
2.97595	y.mean	0.00476202
2.99599	y.mean	0.00448542
3.01603	y.mean	0.0042232
3.03607	y.mean	0.0039747
3.05611	y.mean	0.00373933
3.07615	y.mean	0.00351648
3.09619	y.mean	0.00330558
3.11623	y.mean	0.00310609
3.13627	y.mean	0.00291746
3.15631	y.mean	0.00273919
3.17635	y.mean	0.00257078
3.19639	y.mean	0.00241175
3.21643	y.mean	0.00226165
3.23647	y.mean	0.00212005
3.25651	y.mean	0.00198651
3.27655	y.mean	0.00186063
3.29659	y.mean	0.00174203
3.31663	y.mean	0.00163034
3.33667	y.mean	0.00152519
3.35671	y.mean	0.00142626
3.37675	y.mean	0.0013332
3.39679	y.mean	0.00124572
3.41683	y.mean	0.00116351
3.43687	y.mean	0.00108629
3.45691	y.mean	0.00101378
3.47695	y.mean	0.00094574
3.49699	y.mean	0.000881909
3.51703	y.mean	0.000822055
3.53707	y.mean	0.000765956
3.55711	y.mean	0.000713399
3.57715	y.mean	0.000664182
3.59719	y.mean	0.000618111
3.61723	y.mean	0.000575005
3.63727	y.mean	0.000534691
3.65731	y.mean	0.000497003
3.67735	y.mean	0.000461787
3.69739	y.mean	0.000428893
3.71743	y.mean	0.000398183
3.73747	y.mean	0.000369523
3.75752	y.mean	0.000342788
3.77756	y.mean	0.00031786
3.7976	y.mean	0.000294626
3.81764	y.mean	0.000272981
3.83768	y.mean	0.000252825
3.85772	y.mean	0.000234062
3.87776	y.mean	0.000216606
3.8978	y.mean	0.00020037
3.91784	y.mean	0.000185277
3.93788	y.mean	0.000171253
3.95792	y.mean	0.000158226
3.97796	y.mean	0.000146131
3.998	y.mean	0.000134907
4.01804	y.mean	0.000124495
4.03808	y.mean	0.00011484
4.05812	y.mean	0.000105892
4.07816	y.mean	9.76015e-05
4.0982	y.mean	8.9924e-05
4.11824	y.mean	8.28172e-05
4.13828	y.mean	7.62415e-05
4.15832	y.mean	7.01597e-05
4.17836	y.mean	6.45371e-05
4.1984	y.mean	5.93412e-05
4.21844	y.mean	5.45418e-05
4.23848	y.mean	5.01104e-05
4.25852	y.mean	4.60206e-05
4.27856	y.mean	4.22476e-05
4.2986	y.mean	3.87683e-05
4.31864	y.mean	3.55613e-05
4.33868	y.mean	3.26065e-05
4.35872	y.mean	2.98852e-05
4.37876	y.mean	2.738e-05
4.3988	y.mean	2.50748e-05
4.41884	y.mean	2.29544e-05
4.43888	y.mean	2.10049e-05
4.45892	y.mean	1.92132e-05
4.47896	y.mean	1.75673e-05
4.499	y.mean	1.6056e-05
4.51904	y.mean	1.46688e-05
4.53908	y.mean	1.3396e-05
4.55912	y.mean	1.22288e-05
4.57916	y.mean	1.11588e-05
4.5992	y.mean	1.01783e-05
4.61924	y.mean	9.28026e-06
4.63928	y.mean	8.45806e-06
4.65932	y.mean	7.7056e-06
4.67936	y.mean	7.01726e-06
4.6994	y.mean	6.38785e-06
4.71944	y.mean	5.81256e-06
4.73948	y.mean	5.28695e-06
4.75952	y.mean	4.80694e-06
4.77956	y.mean	4.36876e-06
4.7996	y.mean	3.96893e-06
4.81964	y.mean	3.60424e-06
4.83968	y.mean	3.27175e-06
4.85972	y.mean	2.96873e-06
4.87976	y.mean	2.6927e-06
4.8998	y.mean	2.44136e-06
4.91984	y.mean	2.21258e-06
4.93988	y.mean	2.00444e-06
4.95992	y.mean	1.81515e-06
4.97996	y.mean	1.64308e-06
5	y.mean	1.48672e-06
-5	y.new	0.00116924
-4.97996	y.new	0.00119711
-4.95992	y.new	0.00122567
-4.93988	y.new	0.00125492
-4.91984	y.new	0.0012849
-4.8998	y.new	0.00131562
-4.87976	y.new	0.00134709
-4.85972	y.new	0.00137934
-4.83968	y.new	0.00141239
-4.81964	y.new	0.00144626
-4.7996	y.new	0.00148096
-4.77956	y.new	0.00151652
-4.75952	y.new	0.00155297
-4.73948	y.new	0.00159032
-4.71944	y.new	0.00162859
-4.6994	y.new	0.00166782
-4.67936	y.new	0.00170803
-4.65932	y.new	0.00174923
-4.63928	y.new	0.00179146
-4.61924	y.new	0.00183474
-4.5992	y.new	0.00188243
-4.57916	y.new	0.00192458
-4.55912	y.new	0.00197118
-4.53908	y.new	0.00201895
-4.51904	y.new	0.00206792
-4.499	y.new	0.00211812
-4.47896	y.new	0.00216957
-4.45892	y.new	0.00222231
-4.43888	y.new	0.00227638
-4.41884	y.new	0.00233181
-4.3988	y.new	0.00238863
-4.37876	y.new	0.00244688
-4.35872	y.new	0.0025066
-4.33868	y.new	0.00256782
-4.31864	y.new	0.00263059
-4.2986	y.new	0.00269494
-4.27856	y.new	0.00276092
-4.25852	y.new	0.00282857
-4.23848	y.new	0.00289793
-4.21844	y.new	0.00296905
-4.1984	y.new	0.00304197
-4.17836	y.new	0.00311675
-4.15832	y.new	0.00319342
-4.13828	y.new	0.00327196
-4.11824	y.new	0.00335266
-4.0982	y.new	0.00343533
-4.07816	y.new	0.00352011
-4.05812	y.new	0.00360706
-4.03808	y.new	0.00369622
-4.01804	y.new	0.00378766
-3.998	y.new	0.00388143
-3.97796	y.new	0.00397761
-3.95792	y.new	0.00407625
-3.93788	y.new	0.00417742
-3.91784	y.new	0.00428118
-3.8978	y.new	0.00438761
-3.87776	y.new	0.00449677
-3.85772	y.new	0.00460874
-3.83768	y.new	0.00472359
-3.81764	y.new	0.0048414
-3.7976	y.new	0.00496224
-3.77756	y.new	0.00508621
-3.75752	y.new	0.00521337
-3.73747	y.new	0.00534382
-3.71743	y.new	0.00547765
-3.69739	y.new	0.00561494
-3.67735	y.new	0.00575579
-3.65731	y.new	0.00590029
-3.63727	y.new	0.00604854
-3.61723	y.new	0.00620064
-3.59719	y.new	0.0063567
-3.57715	y.new	0.00651681
-3.55711	y.new	0.0066811
-3.53707	y.new	0.00684966
-3.51703	y.new	0.00702263
-3.49699	y.new	0.00720011
-3.47695	y.new	0.00738223
-3.45691	y.new	0.0075691
-3.43687	y.new	0.00776087
-3.41683	y.new	0.00795767
-3.39679	y.new	0.00815962
-3.37675	y.new	0.00836687
-3.35671	y.new	0.00857956
-3.33667	y.new	0.00879785
-3.31663	y.new	0.00902187
-3.29659	y.new	0.00925179
-3.27655	y.new	0.00948777
-3.25651	y.new	0.00972997
-3.23647	y.new	0.00997856
-3.21643	y.new	0.0102337
-3.19639	y.new	0.0104956
-3.17635	y.new	0.0107645
-3.15631	y.new	0.0110404
-3.13627	y.new	0.0113237
-3.11623	y.new	0.0116144
-3.09619	y.new	0.0119129
-3.07615	y.new	0.0122193
-3.05611	y.new	0.0125339
-3.03607	y.new	0.0128568
-3.01603	y.new	0.0131884
-2.99599	y.new	0.0135288
-2.97595	y.new	0.0138782
-2.95591	y.new	0.014237
-2.93587	y.new	0.0146053
-2.91583	y.new	0.0149835
-2.89579	y.new	0.0153719
-2.87575	y.new	0.0157706
-2.85571	y.new	0.01618
-2.83567	y.new	0.0166004
-2.81563	y.new	0.017032
-2.79559	y.new	0.0174746
-2.77555	y.new	0.0179304
-2.75551	y.new	0.0183979
-2.73547	y.new	0.0188779
-2.71543	y.new	0.0193708
-2.69539	y.new	0.019877
-2.67535	y.new	0.0203969
-2.65531	y.new	0.0209308
-2.63527	y.new	0.0214791
-2.61523	y.new	0.0220423
-2.59519	y.new	0.0226207
-2.57515	y.new	0.0232147
-2.55511	y.new	0.0238249
-2.53507	y.new	0.0244516
-2.51503	y.new	0.0250952
-2.49499	y.new	0.0257564
-2.47495	y.new	0.0264355
-2.45491	y.new	0.0271331
-2.43487	y.new	0.0278497
-2.41483	y.new	0.0285858
-2.39479	y.new	0.0293419
-2.37475	y.new	0.0301186
-2.35471	y.new	0.0309165
-2.33467	y.new	0.0317362
-2.31463	y.new	0.0325782
-2.29459	y.new	0.0334432
-2.27455	y.new	0.0343319
-2.25451	y.new	0.0352449
-2.23447	y.new	0.0361829
-2.21443	y.new	0.0371465
-2.19439	y.new	0.0381365
-2.17435	y.new	0.0391536
-2.15431	y.new	0.0401986
-2.13427	y.new	0.0412723
-2.11423	y.new	0.0423754
-2.09419	y.new	0.0435088
-2.07415	y.new	0.0446733
-2.05411	y.new	0.0458698
-2.03407	y.new	0.0470992
-2.01403	y.new	0.0483623
-1.99399	y.new	0.0496601
-1.97395	y.new	0.0509936
-1.95391	y.new	0.0523638
-1.93387	y.new	0.0537717
-1.91383	y.new	0.0552183
-1.89379	y.new	0.0567047
-1.87375	y.new	0.058232
-1.85371	y.new	0.0598013
-1.83367	y.new	0.0614138
-1.81363	y.new	0.0630706
-1.79359	y.new	0.064773
-1.77355	y.new	0.0665223
-1.75351	y.new	0.0683197
-1.73347	y.new	0.0701665
-1.71343	y.new	0.0720641
-1.69339	y.new	0.0740138
-1.67335	y.new	0.0760171
-1.65331	y.new	0.0780754
-1.63327	y.new	0.0801902
-1.61323	y.new	0.082363
-1.59319	y.new	0.0845954
-1.57315	y.new	0.086889
-1.55311	y.new	0.0892454
-1.53307	y.new	0.0916663
-1.51303	y.new	0.0941533
-1.49299	y.new	0.0967083
-1.47295	y.new	0.0993329
-1.45291	y.new	0.102029
-1.43287	y.new	0.104799
-1.41283	y.new	0.107643
-1.39279	y.new	0.110565
-1.37275	y.new	0.113567
-1.35271	y.new	0.116649
-1.33267	y.new	0.119815
-1.31263	y.new	0.123065
-1.29259	y.new	0.126404
-1.27255	y.new	0.129832
-1.25251	y.new	0.133351
-1.23246	y.new	0.136965
-1.21242	y.new	0.140674
-1.19238	y.new	0.144482
-1.17234	y.new	0.148391
-1.1523	y.new	0.152403
-1.13226	y.new	0.15652
-1.11222	y.new	0.160745
-1.09218	y.new	0.16508
-1.07214	y.new	0.169527
-1.0521	y.new	0.174089
-1.03206	y.new	0.178768
-1.01202	y.new	0.183566
-0.991984	y.new	0.188486
-0.971944	y.new	0.19353
-0.951904	y.new	0.1987
-0.931864	y.new	0.203999
-0.911824	y.new	0.209427
-0.891784	y.new	0.214989
-0.871743	y.new	0.220685
-0.851703	y.new	0.226517
-0.831663	y.new	0.232487
-0.811623	y.new	0.238597
-0.791583	y.new	0.244848
-0.771543	y.new	0.251241
-0.751503	y.new	0.257777
-0.731463	y.new	0.264457
-0.711423	y.new	0.271282
-0.691383	y.new	0.278251
-0.671343	y.new	0.285365
-0.651303	y.new	0.292622
-0.631263	y.new	0.300022
-0.611222	y.new	0.307564
-0.591182	y.new	0.315243
-0.571142	y.new	0.323059
-0.551102	y.new	0.331007
-0.531062	y.new	0.339084
-0.511022	y.new	0.347283
-0.490982	y.new	0.355598
-0.470942	y.new	0.364022
-0.450902	y.new	0.372545
-0.430862	y.new	0.381158
-0.410822	y.new	0.389849
-0.390782	y.new	0.398603
-0.370741	y.new	0.407405
-0.350701	y.new	0.416235
-0.330661	y.new	0.425076
-0.310621	y.new	0.433901
-0.290581	y.new	0.442682
-0.270541	y.new	0.45139
-0.250501	y.new	0.459988
-0.230461	y.new	0.468436
-0.210421	y.new	0.476688
-0.190381	y.new	0.484691
-0.170341	y.new	0.492383
-0.150301	y.new	0.499697
-0.130261	y.new	0.506553
-0.11022	y.new	0.512858
-0.0901804	y.new	0.518507
-0.0701403	y.new	0.523376
-0.0501002	y.new	0.527321
-0.0300601	y.new	0.530169
-0.01002	y.new	0.531714
0.01002	y.new	0.531714
0.0300601	y.new	0.530169
0.0501002	y.new	0.527321
0.0701403	y.new	0.523376
0.0901804	y.new	0.518507
0.11022	y.new	0.512858
0.130261	y.new	0.506553
0.150301	y.new	0.499697
0.170341	y.new	0.492383
0.190381	y.new	0.484691
0.210421	y.new	0.476688
0.230461	y.new	0.468436
0.250501	y.new	0.459988
0.270541	y.new	0.45139
0.290581	y.new	0.442682
0.310621	y.new	0.433901
0.330661	y.new	0.425076
0.350701	y.new	0.416235
0.370741	y.new	0.407405
0.390782	y.new	0.398603
0.410822	y.new	0.389849
0.430862	y.new	0.381158
0.450902	y.new	0.372545
0.470942	y.new	0.364022
0.490982	y.new	0.355598
0.511022	y.new	0.347283
0.531062	y.new	0.339084
0.551102	y.new	0.331007
0.571142	y.new	0.323059
0.591182	y.new	0.315243
0.611222	y.new	0.307564
0.631263	y.new	0.300022
0.651303	y.new	0.292622
0.671343	y.new	0.285365
0.691383	y.new	0.278251
0.711423	y.new	0.271282
0.731463	y.new	0.264457
0.751503	y.new	0.257777
0.771543	y.new	0.251241
0.791583	y.new	0.244848
0.811623	y.new	0.238597
0.831663	y.new	0.232487
0.851703	y.new	0.226517
0.871743	y.new	0.220685
0.891784	y.new	0.214989
0.911824	y.new	0.209427
0.931864	y.new	0.203999
0.951904	y.new	0.1987
0.971944	y.new	0.19353
0.991984	y.new	0.188486
1.01202	y.new	0.183566
1.03206	y.new	0.178768
1.0521	y.new	0.174089
1.07214	y.new	0.169527
1.09218	y.new	0.16508
1.11222	y.new	0.160745
1.13226	y.new	0.15652
1.1523	y.new	0.152403
1.17234	y.new	0.148391
1.19238	y.new	0.144482
1.21242	y.new	0.140674
1.23246	y.new	0.136965
1.25251	y.new	0.133351
1.27255	y.new	0.129832
1.29259	y.new	0.126404
1.31263	y.new	0.123065
1.33267	y.new	0.119815
1.35271	y.new	0.116649
1.37275	y.new	0.113567
1.39279	y.new	0.110565
1.41283	y.new	0.107643
1.43287	y.new	0.104799
1.45291	y.new	0.102029
1.47295	y.new	0.0993329
1.49299	y.new	0.0967083
1.51303	y.new	0.0941533
1.53307	y.new	0.0916663
1.55311	y.new	0.0892454
1.57315	y.new	0.086889
1.59319	y.new	0.0845954
1.61323	y.new	0.082363
1.63327	y.new	0.0801902
1.65331	y.new	0.0780754
1.67335	y.new	0.0760171
1.69339	y.new	0.0740138
1.71343	y.new	0.0720641
1.73347	y.new	0.0701665
1.75351	y.new	0.0683197
1.77355	y.new	0.0665223
1.79359	y.new	0.064773
1.81363	y.new	0.0630706
1.83367	y.new	0.0614138
1.85371	y.new	0.0598013
1.87375	y.new	0.058232
1.89379	y.new	0.0567047
1.91383	y.new	0.0552183
1.93387	y.new	0.0537717
1.95391	y.new	0.0523638
1.97395	y.new	0.0509936
1.99399	y.new	0.0496601
2.01403	y.new	0.0483623
2.03407	y.new	0.0470992
2.05411	y.new	0.0458698
2.07415	y.new	0.0446733
2.09419	y.new	0.0435088
2.11423	y.new	0.0423754
2.13427	y.new	0.0412723
2.15431	y.new	0.0401986
2.17435	y.new	0.0391536
2.19439	y.new	0.0381365
2.21443	y.new	0.0371465
2.23447	y.new	0.0361829
2.25451	y.new	0.0352449
2.27455	y.new	0.0343319
2.29459	y.new	0.0334432
2.31463	y.new	0.0325782
2.33467	y.new	0.0317362
2.35471	y.new	0.0309165
2.37475	y.new	0.0301186
2.39479	y.new	0.0293419
2.41483	y.new	0.0285858
2.43487	y.new	0.0278497
2.45491	y.new	0.0271331
2.47495	y.new	0.0264355
2.49499	y.new	0.0257564
2.51503	y.new	0.0250952
2.53507	y.new	0.0244516
2.55511	y.new	0.0238249
2.57515	y.new	0.0232147
2.59519	y.new	0.0226207
2.61523	y.new	0.0220423
2.63527	y.new	0.0214791
2.65531	y.new	0.0209308
2.67535	y.new	0.0203969
2.69539	y.new	0.019877
2.71543	y.new	0.0193708
2.73547	y.new	0.0188779
2.75551	y.new	0.0183979
2.77555	y.new	0.0179304
2.79559	y.new	0.0174746
2.81563	y.new	0.017032
2.83567	y.new	0.0166004
2.85571	y.new	0.01618
2.87575	y.new	0.0157706
2.89579	y.new	0.0153719
2.91583	y.new	0.0149835
2.93587	y.new	0.0146053
2.95591	y.new	0.014237
2.97595	y.new	0.0138782
2.99599	y.new	0.0135288
3.01603	y.new	0.0131884
3.03607	y.new	0.0128568
3.05611	y.new	0.0125339
3.07615	y.new	0.0122193
3.09619	y.new	0.0119129
3.11623	y.new	0.0116144
3.13627	y.new	0.0113237
3.15631	y.new	0.0110404
3.17635	y.new	0.0107645
3.19639	y.new	0.0104956
3.21643	y.new	0.0102337
3.23647	y.new	0.00997856
3.25651	y.new	0.00972997
3.27655	y.new	0.00948777
3.29659	y.new	0.00925179
3.31663	y.new	0.00902187
3.33667	y.new	0.00879785
3.35671	y.new	0.00857956
3.37675	y.new	0.00836687
3.39679	y.new	0.00815962
3.41683	y.new	0.00795767
3.43687	y.new	0.00776087
3.45691	y.new	0.0075691
3.47695	y.new	0.00738223
3.49699	y.new	0.00720011
3.51703	y.new	0.00702263
3.53707	y.new	0.00684966
3.55711	y.new	0.0066811
3.57715	y.new	0.00651681
3.59719	y.new	0.0063567
3.61723	y.new	0.00620064
3.63727	y.new	0.00604854
3.65731	y.new	0.00590029
3.67735	y.new	0.00575579
3.69739	y.new	0.00561494
3.71743	y.new	0.00547765
3.73747	y.new	0.00534382
3.75752	y.new	0.00521337
3.77756	y.new	0.00508621
3.7976	y.new	0.00496224
3.81764	y.new	0.0048414
3.83768	y.new	0.00472359
3.85772	y.new	0.00460874
3.87776	y.new	0.00449677
3.8978	y.new	0.00438761
3.91784	y.new	0.00428118
3.93788	y.new	0.00417742
3.95792	y.new	0.00407625
3.97796	y.new	0.00397761
3.998	y.new	0.00388143
4.01804	y.new	0.00378766
4.03808	y.new	0.00369622
4.05812	y.new	0.00360706
4.07816	y.new	0.00352011
4.0982	y.new	0.00343533
4.11824	y.new	0.00335266
4.13828	y.new	0.00327196
4.15832	y.new	0.00319342
4.17836	y.new	0.00311675
4.1984	y.new	0.00304197
4.21844	y.new	0.00296905
4.23848	y.new	0.00289793
4.25852	y.new	0.00282857
4.27856	y.new	0.00276092
4.2986	y.new	0.00269494
4.31864	y.new	0.00263059
4.33868	y.new	0.00256782
4.35872	y.new	0.0025066
4.37876	y.new	0.00244688
4.3988	y.new	0.00238863
4.41884	y.new	0.00233181
4.43888	y.new	0.00227638
4.45892	y.new	0.00222231
4.47896	y.new	0.00216957
4.499	y.new	0.00211812
4.51904	y.new	0.00206792
4.53908	y.new	0.00201895
4.55912	y.new	0.00197118
4.57916	y.new	0.00192458
4.5992	y.new	0.00188243
4.61924	y.new	0.00183474
4.63928	y.new	0.00179146
4.65932	y.new	0.00174923
4.67936	y.new	0.00170803
4.6994	y.new	0.00166782
4.71944	y.new	0.00162859
4.73948	y.new	0.00159032
4.75952	y.new	0.00155297
4.77956	y.new	0.00151652
4.7996	y.new	0.00148096
4.81964	y.new	0.00144626
4.83968	y.new	0.00141239
4.85972	y.new	0.00137934
4.87976	y.new	0.00134709
4.8998	y.new	0.00131562
4.91984	y.new	0.0012849
4.93988	y.new	0.00125492
4.95992	y.new	0.00122567
4.97996	y.new	0.00119711
5	y.new	0.00116924
