# Supplementary material for: Consequences of intraspecific variation in seed dispersal for plant demography, communities, evolution and global change
Source: AoB Plants. 2019 Mar 21;11(4):plz016. doi: 10.1093/aobpla/plz016 (PMC6644487; doi:10.1093/aobpla/plz016)
Supplement: plz016_suppl_Supplementary_Appendix_S4 [file plz016_suppl_supplementary_appendix_s4.zip]

Archive with 1 entries (1 files):
- Supplementary_Material.R
