# Supplementary material for: Consequences of intraspecific variation in seed dispersal for plant demography, communities, evolution and global change
Source: AoB Plants. 2019 Mar 21;11(4):plz016. doi: 10.1093/aobpla/plz016 (PMC6644487; doi:10.1093/aobpla/plz016)
Supplement: plz016_suppl_Supplementary_Appendix_S4 [file plz016_suppl_supplementary_appendix_s4.zip › Supplementary_Material.R]

###############################################################
# To simulate intraspecific variation in seed dispersal, and the
#  effect on population growth.
#   
# Author: Nate Lichti
# February 2019
###############################################################


# Capture command line arguments
args <- commandArgs(TRUE)
eval(parse(text=args))

# Functions
place_plant <- function(x, lambda) x + runif(rpois(1, lambda), -10, 10)

jce <- function(y, x, r = 5, xlim){
  # Janzen-Connell Effect 
  # (competition uses the same function for effeciency)
  d <- abs(y - x)
  wrap_d <- pmin(d, 2*xlim - d) 
  dnorm(wrap_d, 0, r)
} 

disperse <- function(s, v, x, xlim){
  # Dispersal
  raw <- x + rnorm(s * length(x), 0, sqrt(v))
  wrap(raw, xlim)
}

establish <- function(y, x, t, evar = FALSE, emove = FALSE, xlim){
  # Establishment
  theta <- -1 - rowSums(sapply(x, jce, y=y, xlim = xlim)) - evar * 5 * (y > 0 + emove * t/5)  
  p <- plogis(theta)
  as.logical(rbinom(length(y), 1, p))
}

grow <- function(y, x, h, i = 3, xlim){
  # Growth
  hy <- h[y]
  theta <- -sum(jce(x[y], x[hy < h], sqrt(h[hy < h]), xlim = xlim))
  i * (1 - i/50) * plogis(theta) + rnorm(length(y),0,0.1)
}

survive <- function(a, g){
  # Survival
  theta <- -3 + 5 * g + 0.1 * a - 0.015*a^1.4
  p <- plogis(theta)
  as.logical(rbinom(length(p), 1, p))
}

calc_v <- function(dvar, h, model){
  # Calculate the variance of the dispersal function
  switch(model,
    if(dvar) 3 * h else(rep(166, length(h))),
    if(dvar) rchisq(length(h), 144) else(rep(144, length(h))),
    if(dvar) c(64,464)[rbinom(length(h),1,0.2)+1] else(rep(144, length(h)))
  )
} 

wrap <- function(x, lim){
  # Wrap seeds around so they come back in the other side
  out <- abs(x) %/% lim
  ifelse(out > 0, {
    rmd <- abs(x) - lim * out
    sign(x) * rmd + -sign(x) * lim
  }, x)
}

start_pop <- function(seed, lims){
  # Initialize the population
  set.seed(seed)
  x <- unlist(sapply(seq(lims[1]+10, lims[2]-10, by = 20), place_plant, lambda = 3))
  n <- length(x)
  a <- rep(11, n)
  d <- as.matrix(dist(x))
  diag(d) <- NA
  nnd <- apply(d, 1, min, na.rm = TRUE)
  h <- rnorm(n, 10 + 1.5 * nnd, 3)
  list(x=x, a=a, h=h, n=n)
}

do_sim <- function(seed, nt = 200, dvar = TRUE, evar = TRUE, emove = FALSE,
                   s = 100, model = 2, startlim = c(-100, 100), xlim = 100){
  pop0 <- start_pop(seed, startlim)
  x <- pop0$x
  a <- pop0$a
  h <- pop0$h
  n <- pop0$n
  v <- calc_v(dvar, h, model)
  N <- n
  mv <<- mean(v[h>10])
  mn <- sum(h > 10)
  for(t in 0:nt){
    y <- disperse(s, v[h > 10], x[h > 10], xlim)
    y <- y[establish(y, x, t, evar, emove, xlim)]
    nnew <- length(y)
    
    g <- sapply(1:length(x), grow, h = h, x = x, xlim=xlim)
    live <- survive(a, g)
    x <- x[live]
    a <- a[live] + 1
    h <- (h + g)[live]
    
    x <- c(x, y)
    a <- c(a, rep(1, nnew))
    h <- c(h, rnorm(nnew, 1, 0.1))
    v <- calc_v(dvar, h, model)
    n <- length(x)
    N <- c(N, n)
    mv <<- (mn * mv + sum(v[h > 10]))/(mn + sum(h > 10))
    mn <- sum(h > 10)
  }
  N
}

res <- do_sim(seed, nt = 350, dvar = as.logical(dvar), evar = as.logical(evar),
              model = 3, startlim = c(xlo, xhi), xlim = 320)
save(res, file = paste('./res/res', id, sep=''))
0
